# Supplementary material for: CNV analysis in the Lithuanian population
Source: BMC Genet. 2016 May 4;17:64. doi: 10.1186/s12863-016-0373-6 (PMC4855864; doi:10.1186/s12863-016-0373-6)
Supplement: Additional file 2: — Summary of CNVs detected. Also includes CNV annotation results. (XLSX 368 kb) [file 12863_2016_373_MOESM2_ESM.xlsx]

## Sheet: CNVs
Supplementary Table 1. Summary of CNVRs including sigleton CNVs in Lithuanian population
CNVRs	chr	start	end	length	n_cnvs	losses	deletions	gains	duplications	CNV occurrence rate(%)	Location	RefSeqgenes		Ethnolinguistic group
CNVR	1	196823300	196901753	78453	7	0	4	3	0	2.44755	1q32	CFHR4		žemaičiai, aukštaičiai
CNVR	1	1130727	1288823	158096	1	0	1	0	0	0.34965	1p36.33	TTLL10, TNFRSF18, SDF4, B3GALT6, FAM132A, SCNN1D, PUSL1, CPSF3L,UBE2J2, ACAP3, MIR6725		aukštaičiai
CNVR	1	104108181	104211046	102865	3	0	0	3	0	1.04895	1p21.1	AMY2B, AMY2A, AMY1A,AMY1B, AMY1C, ACTG1P4		žemaičiai, aukštaičiai
CNVR	1	108316189	108852954	536765	1	0	0	1	0	0.34965	1p13.3	VAV3, MIR7852, SLC25A24, NBPF4		aukštaičiai
CNVR	1	48588004	48713394	125390	1	0	1	0	0	0.34965	1p33	SKINTL, SLC5A9	NOVEL	žemaičiai
CNVR	1	147726495	147826789	100294	1	0	1	0	0	0.34965	1q21.2	NBPF8		aukštaičiai
CNVR	1	104122556	104211046	88490	1	0	0	1	0	0.34965	1q21.2	AMY1A,AMY1B,AMY1C,AMY2A		aukštaičiai
CNVR	1	149039031	149201987	162956	1	1	0	0	0	0.34965	1q21.2	LOC101929780, NBPF23		aukštaičiai
CNVR	2	140713355	140771626	58271	1	0	1	0	0	0.34965	2q22.1			aukštaičiai
CNVR	2	55680496	55762576	82080	1	0	0	1	0	0.34965	2p16.1	CCDC104	NOVEL	aukštaičiai
CNVR	2	242522473	242683192	160719	1	1	0	0	0	0.34965	2q37.3	THAP4, ATG4B, DTYMK, ING5, D2HGDH		žemaičiai
CNVR	2	87482067	88013415	531348	1	0	0	1	0	0.34965	2q11.2	LINC00152, MIR4435-1, MIR4435-2		aukštaičiai
CNVR	2	242873800	243034519	160719	7	1	6	0	0	2.44755	2q37.3	LOC728323		aukštaičiai, žemaičiai
CNVR	2	72405665	72544130	138465	1	0	1	0	0	0.34965	2q13.2	EXOC6B	NOVEL	aukštaičiai
CNVR	2	61454010	61566536	112526	1	0	1	0	0	0.34965	2p15	USP34	NOVEL	aukštaičiai
CNVR	2	32437338	32478629	41291	1	0	0	1	0	0.34965	2p22.3	SLC30A6,NLRC4		žemaičiai
CNVR	2	54358403	54427209	68806	1	0	1	0	0	0.34965	2p16.2	ACYP2		aukštaičiai
CNVR	2	231920888	231990371	69483	1	0	1	0	0	0.34965	2q37.1	PSMD1, HTR2B		žemaičiai
CNVR	2	110852875	110980346	127471	2	0	2	0	0	0.699301	2q13	MALL,NPHP1, LINC00116		žemaičiai
CNVR	2	32930247	33163650	233403	2	0	0	2	0	0.699301	2p22.3	TTC27,LINC00486, LOC10027183		aukštaičiai, žemaičiai
CNVR	2	154411685	154423181	11496	1	0	1	0	0	0.34965	2p22.3		NOVEL	aukštaičiai
CNVR	2	57399830	57445471	45641	1	0	0	1	0	0.34965	2p16.1			aukštaičiai
CNVR	2	159259303	159308789	49486	1	0	1	0	0	0.34965	2q24.1	CCDC148		žemaičiai
CNVR	2	46632083	46663172	31089	1	0	0	1	0	0.34965	2p21	LOC101805491	NOVEL	aukštaičiai
CNVR	2	38938	107140	68202	2	0	2	0	0	0.699301	2p25.3	FAM110C		žemaičiai
CNVR	2	176936834	177035529	98695	1	0	1	0	0	0.34965	2q31.1	EVX2, HOXD12, HOXD13, HOXD10, HOXD11, HOXD9, HOXD8, MIR10B, HOXD4, HOXD3		žemaičiai
CNVR	2	50882657	50947044	64387	2	0	2	0	0	0.699301	2p16.3	NRXN1		žemaičiai
CNVR	2	126806674	127048167	241493	1	0	1	0	0	0.34965	2q14.3			žemaičiai
CNVR	2	76942810	76949101	6291	1	0	1	0	0	0.34965	2p12			žemaičiai
CNVR	2	242926381	243048760	122379	1	0	1	0	0	0.34965	2q37.3	LOC728323		aukštaičiai
CNVR	3	100351696	100437892	86196	8	0	0	7	1	2.7972	3q12.2	GPR128,TFG		aukštaičiai, žemaičiai
CNVR	3	19423561	19497353	73792	1	0	0	1	0	0.34965	3p24.3	KCNH8		aukštaičiai
CNVR	3	174563022	174582723	19701	1	0	1	0	0	0.34965	3q26.31	NAALADL2	NOVEL	aukštaičiai
CNVR	3	104078453	104270022	191569	1	0	1	0	0	0.34965	3q13.11			aukštaičiai
CNVR	3	113598223	113659549	61326	3	0	0	3	0	1.04895	3q13.31	GRAMD1C	NOVEL	žemaičiai, aukstaiciai
CNVR	3	4250309	4403837	153528	1	0	1	0	0	0.34965	3p26.1	SETMAR		aukštaičiai
CNVR	3	100379856	100437892	58036	1	0	0	1	0	0.34965	3q12.2	GPR128,TFG		aukštaičiai
CNVR	3	82010	126209	44199	1	0	0	1	0	0.34965	3p26.3			žemaičiai
CNVR	3	151514590	151546041	31451	2	0	2	0	0	0.699301	3q25.1	AADAC,MIR548H2		žemaičiai
CNVR	3	173239453	173289281	49828	4	0	0	4	0	1.3986	3q26.31	NLGN1		aukštaičiai, žemaičiai
CNVR	3	172740452	172786148	45696	2	0	2	0	0	0.699301	3q26.31	SPATA16	NOVEL	aukštaičiai
CNVR	3	65358578	65624729	266151	1	0	0	1	0	0.34965	3p14.1	MAGI1		aukštaičiai
CNVR	3	183851740	184133839	282099	1	0	0	1	0	0.34965	3q27.1	CHRD,CLCN2,EIF4G1,FAM131A,POLR2H,PSMD2,SNORD66,THPO, ECE2		aukštaičiai
CNVR	3	60888974	61016039	127065	1	0	1	0	0	0.34965	3p14.2	FHIT		žemaičiai
CNVR	3	102598113	103766321	1168208	1	0	0	1	0	0.34965	3q12.3			žemaičiai
CNVR	3	62961431	62993083	31652	1	0	1	0	0	0.34965	3p14.2			aukštaičiai
CNVR	3	65191847	65214533	22686	2	1	1	0	0	0.699301	3p14.1			aukštaičiai, žemaičiai
CNVR	3	155775874	155907740	131866	1	0	1	0	0	0.34965	3q25.31	KCNAB1	NOVEL	aukštaičiai
CNVR	4	43634967	43666139	31172	1	0	1	0	0	0.34965	4p13			aukštaičiai
CNVR	4	150089373	150184393	95020	1	0	1	0	0	0.34965	4q31.23			aukštaičiai
CNVR	4	144805433	145004839	199406	1	0	0	1	0	0.34965	4q31.21	GYPB,GYPE		aukštaičiai
CNVR	4	94227970	94319668	91698	1	0	0	1	0	0.34965	4q22.2	GRID2	NOVEL	aukštaičiai
CNVR	4	36915898	36931883	15985	1	0	1	0	0	0.34965	4p14			žemaičiai
CNVR	4	179159462	179391633	232171	2	0	0	2	0	0.699301	4q34.3		NOVEL	žemaičiai
CNVR	4	58053743	58098554	44811	1	0	0	1	0	0.34965	4q12	IGFBP7		aukštaičiai
CNVR	4	63835544	65170415	1334871	1	0	1	0	0	0.34965	4q13.1	TECRL		žemaičiai
CNVR	4	94552306	94680811	128505	1	0	1	0	0	0.34965	4q22.2	GRID2	NOVEL	žemaičiai
CNVR	4	172147796	173095500	947704	2	0	2	0	0	0.699301	4q34.1	GALNTL6		aukštaičiai
CNVR	4	127037075	127182592	145517	1	0	0	1	0	0.34965	4q28.1		NOVEL	aukštaičiai
CNVR	4	151284982	151446347	161365	1	0	0	1	0	0.34965	4q31.3	LRBA		žemaičiai
CNVR	4	37575251	37868805	293554	1	0	1	0	0	0.34965	4p14	C4orf19,RELL1, PGM2	NOVEL	žemaičiai
CNVR	4	132961872	133093090	131218	1	0	1	0	0	0.34965	4q28.3			aukštaičiai
CNVR	5	18823641	18895407	71766	3	0	0	3	0	1.04895	5p14.3			aukštaičiai, žemaičiai
CNVR	5	124989000	125172583	183583	2	0	2	0	0	0.699301	5q23.2			aukštaičiai, žemaičiai
CNVR	5	32107381	32159517	52136	5	0	0	5	0	1.74825	5p13.3	GOLPH3,PDZD2		aukštaičiai, žemaičiai
CNVR	5	97048466	97099320	50854	12	1	11	0	0	4.1958	5q15			aukštaičiai, žemaičiai
CNVR	5	45983680	46399093	415413	1	0	0	0	1	0.34965	5p12			žemaičiai
CNVR	5	113150200	113170445	20245	3	0	3	0	0	1.04895	5q22.3			aukštaičiai, žemaičiai
CNVR	5	76310780	76343999	33219	1	0	1	0	0	0.34965	5q13.3	AGGF1	NOVEL	žemaičiai
CNVR	5	120244182	120345122	100940	2	0	2	0	0	0.699301	5q23.1			aukštaičiai, žemaičiai
CNVR	5	115494919	115568093	73174	1	0	1	0	0	0.34965	5q23.1	COMMD10		žemaičiai
CNVR	5	140137644	140246511	108867	1	0	1	0	0	0.34965	5q31.3	PCDHA1,PCDHA10,PCDHA11,PCDHA12,PCDHA13,PCDHA2,PCDHA3,PCDHA4,PCDHA5,PCDHA6,PCDHA7,PCDHA8,PCDHA9	NOVEL	žemaičiai
CNVR	5	140723174	140776490	53316	1	0	1	0	0	0.34965	5q31.3	PCDHGA1,PCDHGA10,PCDHGA11,PCDHGA2,PCDHGA3,PCDHGA4,PCDHGA5,PCDHGA6,PCDHGA7,PCDHGA8,PCDHGA9,PCDHGB1,PCDHGB2,PCDHGB3,PCDHGB4,PCDHGB5,PCDHGB6,PCDHGB7		žemaičiai
CNVR	5	110417428	110441439	24011	1	0	0	1	0	0.34965	5q22.1	WDR36		žemaičiai
CNVR	5	116821562	116916674	95112	1	0	0	1	0	0.34965	5q23.1	LINC00992	NOVEL	žemaičiai
CNVR	5	101060923	101096015	35092	1	0	0	1	0	0.34965	5q21.1			aukštaičiai
CNVR	5	176761535	176801131	39596	1	0	1	0	0	0.34965	5q35.3	LMAN2, RGS14		aukštaičiai
CNVR	5	109363175	109375480	12305	1	0	1	0	0	0.34965	5q21.3			žemaičiai
CNVR	5	40929543	40943442	13899	1	0	1	0	0	0.34965	5p13.1	C7		žemaičiai
CNVR	6	162872974	163100595	227621	2	0	1	1	0	0.699301	6q26	PARK2		aukštaičiai
CNVR	6	56209919	56268471	58552	1	0	0	1	0	0.34965	6p12.1	RNU6-71P		aukštaičiai
CNVR	6	52623807	52657552	33745	3	0	3	0	0	1.04895	6p12.2	GSTA1,GSTA2		aukštaičiai, žemaičiai
CNVR	6	79029649	79086086	56437	1	1	0	0	0	0.34965	6q14.1			aukštaičiai
CNVR	6	24291203	24433483	142280	1	0	1	0	0	0.34965	6p22.3	DCDC2, MRS2	NOVEL	žemaičiai
CNVR	6	168343838	168457279	113441	2	0	0	2	0	0.699301	6q27	MLLT4,KIF25, HGC6.3, FRMD1		žemaičiai
CNVR	6	110239670	110293474	53804	1	0	1	0	0	0.34965	6q21			aukštaičiai
CNVR	6	107266807	107329420	62613	1	0	0	1	0	0.34965	6q21			žemaičiai
CNVR	6	31360255	31371430	11175	2	0	0	2	0	0.699301	6p21.33	MICA		aukštaičiai, žemaičiai
CNVR	6	106815036	106850600	35564	1	0	0	0	1	0.34965	6q21			aukštaičiai
CNVR	6	796416	1038522	242106	1	0	0	1	0	0.34965	6p25.3	LOC285768	NOVEL	žemaičiai
CNVR	6	29094696	29161435	66739	1	0	1	0	0	0.34965	6p22.1	OR2J2		žemaičiai
CNVR	6	29536685	29546912	10227	1	0	1	0	0	0.34965	6p22.1			žemaičiai
CNVR	6	52626269	52657552	31283	1	0	1	0	0	0.34965	6p12.2	GSTA1,GSTA2		aukštaičiai
CNVR	6	67017494	67047294	29800	1	0	1	0	0	0.34965	6q12			žemaičiai
CNVR	6	162687814	162792115	104301	2	0	1	1	0	0.699301	6q26	PARK2		aukštaičiai
CNVR	6	124434003	124468892	34889	1	0	0	1	0	0.34965	6q22.31	NKAIN2		aukštaičiai
CNVR	6	170099398	170142386	42988	1	0	1	0	0	0.34965	6q27	C6orf120,PHF10,TCTE3,WDR27		aukštaičiai
CNVR	6	63174039	63630759	456720	1	0	0	1	0	0.34965	6q11.1			aukštaičiai
CNVR	7	111023322	111122474	99152	2	0	2	0	0	0.699301	7q31.3	IMMP2L		aukštaičiai
CNVR	7	61074194	62458262	1384068	3	0	0	2	1	1.04895	7q11.1	LOC100287704,LOC100287834,LOC643955		aukštaičiai, žemaičiai
CNVR	7	8827959	8856074	28115	3	0	3	0	0	1.04895	7p21.3			aukštaičiai
CNVR	7	53465744	53590250	124506	1	0	1	0	0	0.34965	7p12.1			aukštaičiai
CNVR	7	20470275	20576180	105905	1	0	0	1	0	0.34965	7p21.1			aukštaičiai
CNVR	7	29691438	29778251	86813	3	0	0	3	0	1.04895	7p14.3			aukštaičiai
CNVR	7	153485627	153654045	168418	2	0	0	2	0	0.699301	7q36.2	DPP6		aukštaičiai, žemaičiai
CNVR	7	89553014	89695380	142366	1	0	1	0	0	0.34965	7q21.13			žemaičiai
CNVR	7	139937791	139984240	46449	1	0	0	1	0	0.34965	7q34			aukštaičiai
CNVR	7	64679561	64956181	276620	2	0	2	0	0	0.699301	7q11.21	ZNF92		žemaičiai
CNVR	7	17341796	17626941	285145	2	0	0	2	0	0.699301	7p21.1	AHR		aukštaičiai
CNVR	7	108339862	108410409	70547	1	0	0	1	0	0.34965	7q31.1		NOVEL	aukštaičiai
CNVR	7	29322257	29410168	87911	2	0	1	1	0	0.699301	7p14.3	CHN2		žemaičiai
CNVR	7	61994170	62413547	419377	1	0	0	0	1	0.34965	7q11.21			žemaičiai
CNVR	7	100968363	101127455	159092	1	0	0	1	0	0.34965	7q22.1	COL26A1		žemaičiai
CNVR	7	25702250	25775690	73440	1	0	0	1	0	0.34965	7p15.2		NOVEL	žemaičiai
CNVR	7	88830659	88995297	164638	1	0	0	1	0	0.34965	7q21.13	ZNF804B		aukštaičiai
CNVR	7	88368532	88685040	316508	1	0	0	1	0	0.34965	7q21.13	ZNF804B, C7orf62		aukštaičiai
CNVR	7	157732404	157799412	67008	1	0	0	1	0	0.34965	7q36.3	PTPRN2		aukštaičiai
CNVR	8	137767016	137926509	159493	5	1	4	0	0	1.74825	8q24.23			aukštaičiai, žemaičiai
CNVR	8	13240112	13257515	17403	1	0	1	0	0	0.34965	8p22	DLC1		aukštaičiai
CNVR	8	3984758	3989696	4938	1	0	1	0	0	0.34965	8p23.2	CSMD1		aukštaičiai
CNVR	8	13416666	13719796	303130	1	0	1	0	0	0.34965	8p22	C8orf48		aukštaičiai
CNVR	8	2346867	2582764	235897	3	0	0	3	0	1.04895	8p23.2			aukštaičiai, žemaičiai
CNVR	8	2143681	2178596	34915	2	0	2	0	0	0.699301	8p23.3			žemaičiai
CNVR	8	15948235	16021468	73233	3	0	2	1	0	1.04895	8p22	MSR1		aukštaičiai, žemaičiai
CNVR	8	3620935	3660565	39630	1	0	1	0	0	0.34965	8p23.2	CSMD1		žemaičiai
CNVR	8	42973440	43599724	626284	1	0	0	1	0	0.34965	8p11.21	HGSNAT,POTEA, POMK		aukštaičiai
CNVR	8	2103819	2112714	8895	1	0	1	0	0	0.34965	8p23.3			aukštaičiai
CNVR	8	96466242	96727561	261319	1	0	0	1	0	0.34965	8q22.1	LOC100616530	NOVEL	žemaičiai
CNVR	8	196274	212894	16620	1	1	0	0	0	0.34965	8p23.3	ZNF596		žemaičiai
CNVR	8	217587	283603	66016	1	0	1	0	0	0.34965	8p23.3			žemaičiai
CNVR	8	11391650	11430485	38835	1	0	0	1	0	0.34965	8p23.1	BLK		aukštaičiai
CNVR	8	131761999	132261701	499702	1	0	0	1	0	0.34965	8q24.22	ADCY8		aukštaičiai
CNVR	8	10403088	10460373	57285	1	0	1	0	0	0.34965	8p23.1	PRSS55		žemaičiai
CNVR	8	145675164	145699388	24224	1	0	1	0	0	0.34965	8q24.3	CYHR1, KIFC2, FOXH1		aukštaičiai
CNVR	8	73602555	73635954	33399	2	0	0	2	0	0.699301	8q13.3	KCNB2		aukštaičiai
CNVR	9	25502753	25540603	37850	1	0	1	0	0	0.34965	9p21.3		NOVEL	aukštaičiai
CNVR	9	12000099	12124410	124311	3	0	2	1	0	1.04895	9p23			aukštaičiai, žemaičiai
CNVR	9	75608626	75970379	361753	1	0	0	1	0	0.34965	9p21.13	ANXA1		žemaičiai
CNVR	9	6739489	6910916	171427	2	0	0	2	0	0.699301	9p24.1	KDM4C		žemaičiai
CNVR	9	8110767	8161748	50981	1	0	0	1	0	0.34965	9p24.1			žemaičiai
CNVR	9	138149166	138306060	156894	2	0	0	2	0	0.699301	9q34.3	C9orf62		žemaičiai
CNVR	9	105763301	105822396	59095	1	0	1	0	0	0.34965	9p31.1	CYLC2		žemaičiai
CNVR	9	95823747	96126075	302328	1	0	1	0	0	0.34965	9q22.31	C9orf89, NINJ1,SUSD3,WNK2		žemaičiai
CNVR	9	17788028	17923017	134989	1	0	1	0	0	0.34965	9p22.2	SH3GL2		žemaičiai
CNVR	9	17699909	17751559	51650	1	0	1	0	0	0.34965	9p22.2	SH3GL3		žemaičiai
CNVR	9	31394025	31573759	179734	2	0	2	0	0	0.699301	9p21.1			žemaičiai
CNVR	9	205964	259224	53260	1	0	1	0	0	0.34965	9p24.3	C9orf66,DOCK8		aukštaičiai
CNVR	9	1213024	1223322	10298	1	0	1	0	0	0.34965	9p24.3			aukštaičiai
CNVR	9	29398399	29426335	27936	1	0	0	1	0	0.34965	9p21.1			aukštaičiai
CNVR	10	135256762	135327632	70870	6	0	1	5	0	2.0979	10q26.3	SCART1		aukštaičiai, žemaičiai
CNVR	10	38346804	38606505	259701	1	0	0	1	0	0.34965	10p11.1	ZNF33A, ZNF37A, LOC100129055		aukštaičiai
CNVR	10	47608158	47703869	95711	7	0	0	7	0	2.44755	10q11.22	ANTXRL, ANTXRLP1		aukštaičiai, žemaičiai
CNVR	10	20890630	20897371	6741	1	1	0	0	0	0.34965	10p12.31			aukštaičiai
CNVR	10	19420181	19767583	347402	1	0	1	0	0	0.34965	10p12.31			aukštaičiai
CNVR	10	96506051	96557336	51285	4	0	4	0	0	1.3986	10q23.33	CYP2C19		aukštaičiai, žemaičiai
CNVR	10	68078481	68114481	36000	9	0	9	0	0	3.14685	10q21.3	CTNNA3		aukštaičiai, žemaičiai
CNVR	10	129328254	129350641	22387	1	0	1	0	0	0.34965	10q26.2	NPS		žemaičiai
CNVR	10	71959948	71992518	32570	1	0	1	0	0	0.34965	10q22.1	PPA1	NOVEL	žemaičiai
CNVR	10	43209711	43246795	37084	1	0	0	1	0	0.34965	10q11.21			aukštaičiai
CNVR	10	47630260	47703869	73609	3	0	0	2	1	1.04895	10q11.22	ANTXRL, ANTXRLP1		aukštaičiai
CNVR	10	20449266	20827105	377839	1	0	1	0	0	0.34965	10p12.31	PLXDC2	NOVEL	aukštaičiai
CNVR	10	68350382	68374084	23702	1	0	1	0	0	0.34965	10q21.3	CTNNA3		aukštaičiai
CNVR	10	75490217	75727098	236881	1	0	0	1	0	0.34965	10q22.2	BMS1P4,C10orf55,CAMK2G,CHCHD1,FUT11, PLAU,SEC24C, GLUD1P3, ZSWIM8, NDST2		aukštaičiai
CNVR	10	57747976	58063346	315370	1	0	1	0	0	0.34965	10q21.1			žemaičiai
CNVR	10	18370324	18756881	386557	1	0	0	1	0	0.34965	10p12.33	CACNB2	NOVEL	žemaičiai
CNVR	10	58904859	58936939	32080	1	0	1	0	0	0.34965	10q21.1			žemaičiai
CNVR	10	68734898	68922242	187344	1	0	0	1	0	0.34965	10q21.3	CTNNA3,LRRTM3		žemaičiai
CNVR	10	107625071	107682005	56934	1	0	1	0	0	0.34965	10q25.1			aukštaičiai
CNVR	10	22594765	22639707	44942	1	0	1	0	0	0.34965	10p12.31	BMI1,COMMD3,COMMD3-BMI1,SPAG6		aukštaičiai
CNVR	11	96212445	96267523	55078	2	0	2	0	0	0.699301	11q21	JRKL-AS1		aukštaičiai
CNVR	11	382912	408352	25440	1	0	1	0	0	0.34965	11p15.5	PKP3, SIGIRR		aukštaičiai
CNVR	11	55370325	55427700	57375	17	9	8	0	0	5.94406	11q11	OR4C11,OR4P4,OR4S2		aukštaičiai, žemaičiai
CNVR	11	50461838	50588433	126595	1	0	1	0	0	0.34965	11p11.12			aukštaičiai
CNVR	11	55122337	55184276	61939	1	1	0	0	0	0.34965	11q11	OR4A15		aukštaičiai
CNVR	11	81503992	81517261	13269	2	2	0	0	0	0.699301	11q14.1			žemaičiai
CNVR	11	104041862	104140745	98883	2	0	0	2	0	0.699301	11q22.3			žemaičiai
CNVR	11	99525126	99566782	41656	1	0	1	0	0	0.34965	11q22.1	CNTN5		žemaičiai
CNVR	11	127857444	128001331	143887	2	0	0	2	0	0.699301	11q24.3		NOVEL	aukštaičiai, žemaičiai
CNVR	11	118550601	118579747	29146	1	0	0	1	0	0.34965	11q23.3		NOVEL	aukštaičiai
CNVR	11	120569528	120630452	60924	1	0	1	0	0	0.34965	11q23.3	GRIK4		aukštaičiai
CNVR	11	5444136	5485173	41037	1	0	1	0	0	0.34965	11p15.4	OR51B5,OR51I1,OR51I2,OR51Q1		žemaičiai
CNVR	11	92727874	92868270	140396	1	0	1	0	0	0.34965	11q14.3			žemaičiai
CNVR	11	64538346	64584959	46613	1	0	1	0	0	0.34965	11q13.1	MAP4K2,MEN1,SF1		aukštaičiai
CNVR	11	65349756	65382564	32808	1	0	1	0	0	0.34965	11q13.1	EHBP1L1,KCNK7,MAP3K11		aukštaičiai
CNVR	11	48375604	48889126	513522	1	0	0	1	0	0.34965	11p11.2	OR4A47		žemaičiai
CNVR	12	8000912	8114429	113517	9	0	0	9	0	3.14685	12p13.31	SLC2A14,SLC2A3		aukštaičiai, žemaičiai
CNVR	12	19345674	19452810	107136	1	0	0	1	0	0.34965	12p12.3	PLEKHA5		aukštaičiai
CNVR	12	31266287	31409579	143292	2	0	0	2	0	0.699301	12p11.21			aukštaičiai
CNVR	12	8003758	8102386	98628	4	0	0	4	0	1.3986	12p13.31	SLC2A14,SLC2A3		aukštaičiai
CNVR	12	131730317	131825125	94808	1	1	0	0	0	0.34965	12q24.33			aukštaičiai
CNVR	12	118984590	119022921	38331	2	0	2	0	0	0.699301	12q24.23			aukštaičiai
CNVR	12	1201546	1455106	253560	1	0	0	1	0	0.34965	12p13.33	ERC1		aukštaičiai
CNVR	12	38072773	38432009	359236	2	0	0	1	1	0.699301	12q11			žemaičiai
CNVR	12	63946056	64101324	155268	2	0	0	2	0	0.699301	12q14.2	DPY19L2		žemaičiai
CNVR	12	32004170	32056577	52407	2	0	0	2	0	0.699301	12p11.21			aukštaičiai, žemaičiai
CNVR	12	133168145	133306589	138444	1	0	0	1	0	0.34965	12q24.33	LRCOL1,P2RX2,POLE,PXMP2, PGAM5, ANKLE2	NOVEL	žemaičiai
CNVR	12	74307540	74417793	110253	1	0	1	0	0	0.34965	12q21.1			aukštaičiai
CNVR	12	129226773	129266496	39723	1	0	0	1	0	0.34965	12q24.32			žemaičiai
CNVR	12	91726351	91804510	78159	1	0	0	1	0	0.34965	12q21.33			aukštaičiai
CNVR	12	83171936	83206342	34406	1	0	1	0	0	0.34965	12q21.31	TMTC2		aukštaičiai
CNVR	13	56279111	56377854	98743	1	0	1	0	0	0.34965	13q21.1			aukštaičiai
CNVR	13	23371474	23496997	125523	1	0	0	1	0	0.34965	13q12.12	BASP1P1		aukštaičiai
CNVR	13	104062178	104146293	84115	1	0	1	0	0	0.34965	13q33.1		NOVEL	aukštaičiai
CNVR	13	115004914	115103529	98615	1	0	1	0	0	0.34965	13q34	CDC16,UPF3A,CHAMP1		aukštaičiai
CNVR	13	84103707	84150248	46541	1	0	1	0	0	0.34965	13q31.1			aukštaičiai
CNVR	13	95955076	95983387	28311	1	0	0	1	0	0.34965	13q32.1			žemaičiai
CNVR	13	70744882	70773398	28516	1	0	1	0	0	0.34965	13q21.33			aukštaičiai
CNVR	13	114891196	114963086	71890	1	0	1	0	0	0.34965	13q34	RASA3		žemaičiai
CNVR	13	55145502	55468512	323010	1	0	1	0	0	0.34965	13q14.3			žemaičiai
CNVR	13	73005122	73053409	48287	1	0	1	0	0	0.34965	13q21.33		NOVEL	žemaičiai
CNVR	14	21358155	21421088	62933	2	0	0	2	0	0.699301	14q11.2	ECRP,RNASE3		aukštaičiai
CNVR	14	105617042	106326623	709581	2	0	1	1	0	0.699301	14q32.33	JAG2,NUDT14, BTBD6, BRF1, PACS2, TEX22, MTA1, CRIP2, TMEM121, MIR8071, ELK2AP		aukštaičiai
CNVR	14	19283777	19490178	206401	1	0	0	1	0	0.34965	14q11.2	OR11H12, LOC642426		aukštaičiai
CNVR	14	40934527	41298408	363881	1	0	1	0	0	0.34965	14q21.1			aukštaičiai
CNVR	14	43829964	44246488	416524	4	0	1	3	0	1.3986	14q21.2			aukštaičiai, žemaičiai
CNVR	14	20213937	20420338	206401	5	0	0	4	1	1.74825	14q11.2	OR4K1,OR4K2,OR4K5,OR4M1,OR4N2,OR4Q3		aukštaičiai, žemaičiai
CNVR	14	27482169	27517393	35224	1	0	1	0	0	0.34965	14q12			aukštaičiai
CNVR	14	43836526	44246488	409962	1	0	0	1	0	0.34965	14q21.2			aukštaičiai
CNVR	14	24453366	24484060	30694	1	0	1	0	0	0.34965	14q11.2	DHRS4L2, DHRS4L1		žemaičiai
CNVR	14	63786357	63857808	71451	1	0	0	1	0	0.34965	14q23.2	PPP2R5E		žemaičiai
CNVR	14	21360216	21405885	45669	1	0	0	1	0	0.34965	14q11.2	ECRP,RNASE3		žemaičiai
CNVR	15	94790863	94828466	37603	3	0	3	0	0	1.04895	15q26.2			aukštaičiai, žemaičiai
CNVR	15	24594816	24728780	133964	2	0	0	2	0	0.699301	15q11.2			aukštaičiai, žemaičiai
CNVR	15	82009329	82088114	78785	3	0	0	3	0	1.04895	15q25.2			aukštaičiai, žemaičiai
CNVR	15	34929955	34967613	37658	3	0	3	0	0	1.04895	15q14			aukštaičiai, žemaičiai
CNVR	15	102326466	102366849	40383	3	0	0	3	0	1.04895	15q26.3	OR4F15,OR4F6		aukštaičiai, žemaičiai
CNVR	15	59971635	60001060	29425	2	0	0	2	0	0.699301	15q22.2	BNIP2		aukštaičiai
CNVR	15	22750305	23075222	324917	2	0	1	1	0	0.699301	15q11.2	CYFIP1,NIPA1,NIPA2,TUBGCP5		aukštaičiai, žemaičiai
CNVR	15	57647132	57775826	128694	1	0	0	1	0	0.34965	15q21.3	CGNL1		aukštaičiai
CNVR	15	40539373	40694888	155515	1	0	1	0	0	0.34965	15q15.1	ANKRD63,C15orf563,C15orf52,DISP2,PAK6,PHGR1,PLCB2		žemaičiai
CNVR	15	87831146	87870024	38878	1	0	1	0	0	0.34965	15q25.3			aukštaičiai
CNVR	15	32018731	32514341	495610	2	0	0	2	0	0.699301	15q13.3	CHRNA7		aukštaičiai
CNVR	16	89950982	90102835	151853	1	0	1	0	0	0.34965	16q24.3	TCF25,GAS8, DEF8, MC1R,TUBB3,AFG3L1P,DBNDD1		aukštaičiai
CNVR	16	75556838	75577559	20721	2	0	0	2	0	0.699301	16q23.1	TMEM231,CHST5		aukštaičiai
CNVR	16	25947714	25975935	28221	2	0	2	0	0	0.699301	16p12.1	HS3ST4		žemaičiai
CNVR	16	67682580	67998718	316138	1	0	0	1	0	0.34965	16q22.1	RLTPR, ACD, PARD6A, C16orf86, GOFD2, RANBP10, TSNAXIP1, THAP11, NUTF2, EDC4, NRN1L, PSKH1, CTRL, PSMB10, LCAT, SLC12A4		aukštaičiai
CNVR	16	88842953	88882257	39304	1	0	1	0	0	0.34965	16q24.3	APRT,CDT1,GALNS		žemaičiai
CNVR	16	58008642	58063513	54871	1	0	1	0	0	0.34965	16q21	TEPP,ZNF319,USB1,MMP15		žemaičiai
CNVR	16	6766068	6811871	45803	2	0	2	0	0	0.699301	16p13.3	RBFOX1		žemaičiai
CNVR	16	21578388	21839340	260952	2	0	1	1	0	0.699301	16p12.2	IGSF6,METTL9,OTOA,RRN3P1		aukštaičiai
CNVR	16	34221699	35285582	1063883	1	0	0	1	0	0.34965	16p11.2	FLJ26245,LOC100130700,LOC146481,LOC283914,UBE2MP1		aukštaičiai
CNVR	17	77365873	77392001	26128	3	0	0	3	0	1.04895	17q25.3	RBFOX3		aukštaičiai, žemaičiai
CNVR	17	34445325	34476396	31071	2	0	0	2	0	0.699301	17q12			aukštaičiai
CNVR	17	64410915	64466864	55949	1	0	1	0	0	0.34965	17q24.2	PRKCA		aukštaičiai
CNVR	17	44165803	44368212	202409	2	0	0	2	0	0.699301	17q21.31	KANSL1, KANSL1-AS1, LOC644246		aukštaičiai, žemaičiai
CNVR	17	33684035	33768199	84164	1	0	1	0	0	0.34965	17q12	SLFN11,SLFN12,SLFN13		aukštaičiai
CNVR	17	34450463	34476396	25933	1	0	0	1	0	0.34965	17q12			aukštaičiai
CNVR	17	44177993	44350090	172097	1	0	0	1	0	0.34965	17q21.31	KANSL1,LOC644172		žemaičiai
CNVR	17	52752280	52925231	172951	1	0	1	0	0	0.34965	17q22			aukštaičiai
CNVR	17	67873145	67972274	99129	1	0	1	0	0	0.34965	17q24.3			žemaičiai
CNVR	17	77379640	77392001	12361	1	0	0	1	0	0.34965	17q25.3	RBFOX3		aukštaičiai
CNVR	17	50951579	51314354	362775	1	0	1	0	0	0.34965	17q22	C17orf112		aukštaičiai
CNVR	18	65848177	65891421	43244	2	0	2	0	0	0.699301	18q22.1			aukštaičiai
CNVR	18	66747568	66758232	10664	9	1	8	0	0	3.14685	18q22.1			aukštaičiai, žemaičiai
CNVR	18	1908848	1973417	64569	2	0	2	0	0	0.699301	18p11.32			aukštaičiai
CNVR	19	20621828	20715228	93400	4	0	4	0	0	1.3986	19p12			aukštaičiai, žemaičiai
CNVR	19	3804701	3855477	50776	2	0	0	2	0	0.699301	19p13.3	ZFR2		aukštaičiai
CNVR	19	41355999	41379148	23149	1	1	0	0	0	0.34965	19q13.2	CYP2A6		aukštaičiai
CNVR	19	43393926	43539189	145263	3	0	1	2	0	1.04895	19q13.2	PSG11,PSG6,PSG7		aukštaičiai, žemaičiai
CNVR	19	52345469	52521296	175827	1	0	0	1	0	0.34965	19q13.41	ZNF350,ZNF577,ZNF613,ZNF614,ZNF615,ZNF649, HCCAT3		aukštaičiai
CNVR	19	43401936	43539189	137253	1	0	1	0	0	0.34965	19q13.31	PSG11,PSG6,PSG7		žemaičiai
CNVR	19	3817894	3842327	24433	1	0	0	1	0	0.34965	19p13.3	ZFR2		žemaičiai
CNVR	19	53521083	53552296	31213	1	0	0	1	0	0.34965	19q13.41	ERVV-2		žemaičiai
CNVR	19	20858625	20984516	125891	1	0	0	1	0	0.34965	19p12			žemaičiai
CNVR	19	54749011	54844626	95615	1	0	0	1	0	0.34965	19q13.42	LILRA3,LILRA5, LILRB5, LILRB2, MIR4752		aukštaičiai
CNVR	20	59633865	59871744	237879	1	0	0	1	0	0.34965	20q13.33	CDH4	NOVEL	aukštaičiai
CNVR	20	59569516	59589272	19756	1	0	0	1	0	0.34965	20q13.33			žemaičiai
CNVR	20	50823305	51129093	305788	1	0	0	1	0	0.34965	20q13.2		NOVEL	aukštaičiai
CNVR	20	14781684	14822129	40445	1	0	1	0	0	0.34965	20p12.1	MACROD2		aukštaičiai
CNVR	20	12804159	12888320	84161	1	0	0	1	0	0.34965	20p12.1			aukštaičiai
CNVR	20	62361737	62912463	550726	1	0	0	0	1	0.34965	20q13.33	MIR941, DNAJC5, TPD52L2,PRPF6, SAMD10, ZNF512B, OPRL1, NPBWR2, MIR6813, RGS19, ZGPAT, MYT1, PCMTD2		aukštaičiai
CNVR	20	377226	407059	29833	1	0	1	0	0	0.34965	20p13	RBCK1,TRIB3		aukštaičiai
CNVR	21	18452225	19111192	658967	1	0	0	1	0	0.34965	21q21.1	C21orf37,CXADR, BTG3	NOVEL	žemaičiai
CNVR	21	35268336	35426855	158519	1	0	0	1	0	0.34965	21q22.11	ATP50, LINC00649		žemaičiai
CNVR	21	48061211	48100155	38944	1	0	1	0	0	0.34965	21q22.3	PRMT2	NOVEL	žemaičiai
CNVR	21	24492713	24564204	71491	1	0	1	0	0	0.34965	21q21.2			žemaičiai
CNVR	22	22314463	22573637	259174	3	0	0	3	0	1.04895	22q11.22	TOP3B		aukštaičiai, žemaičiai
CNVR	22	20634943	20909801	274858	1	0	0	1	0	0.34965	22q11.21	ZNF74,SCARF2,KLHL22,MED15		žemaičiai
CNVR	22	25792267	25914593	122326	3	0	1	2	0	1.04895	22q11.23	CRYBB2P1, MIR6817		žemaičiai
CNVR	22	16114244	17105795	991551	1	0	0	1	0	0.34965	22q11.1	BMS1P18, POTEH, OR11H1, CCT8L2, TPTEP1		žemaičiai
CNVR	22	39157315	39268785	111470	1	0	1	0	0	0.34965	22q13.1	CBX6,DNAL4,NPTXR		žemaičiai

## Sheet: CNV_annotation
Chromosome	Begin	End	VarType	Notes	Gene ID	Gene_Type	Location	Distance	Coding_Impact	Protein_Pos	Original_AA	Allele_AA	Prop_Cons_Affected_Inside	Prop_Cons_Affected_Outside	Exonic_Bases_Inside_CNV	Exonic_Bases_Outside_CNV	DGV_Gain_Overlap	DGV_Loss_Overlap	Wellderly_Gain_Overlap	Wellderly_Loss_Overlap	Known_Gain_Syndrome	Known_Loss_Syndrome	ClinVar_Gain	ClinVar_Loss	1000Genomes_Loss	1000Genomes_Gain	miRNA_genomic	omimGene_ID~omimGene_association	Protein_Domain_Gene_Ontology	HGMD_Gene~disease_association	COSMIC_Gene~NumSamples	MSKCC_CancerGenes	Atlas_Oncology	Sanger_Germline_CancerGenes	Sanger_network-informed_CancerGenes~Pval	Sanger_Tumor_Type(Somatic)	Sanger_Cancer_Syndrome	Mitelman_Database	DrugBank	Reactome_Pathway	Gene_Onotology	Disease_Ontology	ADVISER_Score~Disease_Entry	Warning
chr10	18370324	18756881	gain	-	CACNB2(uc001ipr.2)///CACNB2(uc009xjz.1)///CACNB2(uc001ips.2)///CACNB2(uc001ipt.2)///CACNB2b(uc010qcl.1)///CACNB2(uc001ipu.2)///CACNB2(uc001ipv.2)///CACNB2(uc009xka.1)///CACNB2(uc001ipw.2)///CACNB2(uc001ipx.2)///CACNB2(uc009xkb.1)///CACNB2(uc010qcm.1)///CACNB2(uc001ipz.2)///CACNB2(uc001ipy.2)///CACNB2(uc010qcn.1)///CACNB2(uc010qco.1)///CACNB2(uc001iqa.2)	Protein_Coding///Protein_Coding///Protein_Coding///Protein_Coding///Noncoding_RNA///Protein_Coding///Protein_Coding///Protein_Coding///Protein_Coding///Protein_Coding///Protein_Coding///Protein_Coding///Protein_Coding///Protein_Coding///Protein_Coding///Protein_Coding///Protein_Coding	N_Terminal:Upstream-Intron_3///N_Terminal:Upstream-Intron_3///N_Terminal:Upstream-Intron_3///N_Terminal:Upstream-Intron_3///Upstream-noncoding_rna///N_Terminal:Upstream-Intron_3///N_Terminal:Upstream-Intron_3///N_Terminal:Upstream-Intron_3///N_Terminal:Upstream-Intron_2///N_Terminal:Upstream-Intron_2///N_Terminal:Upstream-Intron_2///N_Terminal:Upstream-Intron_2///N_Terminal:Upstream-Intron_2///N_…	0///0///0///0///0///0///0///0///0///0///0///0///0///0///0///0///0	Partial_Amplification///Partial_Amplification///Partial_Amplification///Partial_Amplification///-///Partial_Amplification///Partial_Amplification///Partial_Amplification///Partial_Amplification///Partial_Amplification///Partial_Amplification///Partial_Amplification///Partial_Amplification///Partial_Amplification///Partial_Amplification///Partial_Amplification///Partial_Amplification	-///-///-///-///-///-///-///-///-///-///-///-///-///-///-///-///-	-///-///-///-///-///-///-///-///-///-///-///-///-///-///-///-///-	-///-///-///-///-///-///-///-///-///-///-///-///-///-///-///-///-	0.147637795276///0.251677852349///0.154958677686///0.158898305085///-///0.12288993923///0.129169623847///0.132556445739///0.107196401799///0.0991678224688///0.286396181384///0.18691588785///0.0890868596882///0.0845665961945///0.283737024221///0.121033210332///0.112098427888	0.147637795276///0.251677852349///0.154958677686///0.158898305085///-///0.12288993923///0.129169623847///0.132556445739///0.107196401799///0.0991678224688///0.286396181384///0.18691588785///0.0890868596882///0.0845665961945///0.283737024221///0.121033210332///0.112098427888	0.167927382753///0.270072992701///0.174254317111///0.178170144462///-///0.13112164297///0.136288998358///0.139495798319///0.0985915492958///0.0924092409241///0.322033898305///0.215094339623///0.0977701543739///0.0939044481054///0.270386266094///0.109565217391///0.10277324633	0.167927382753///0.270072992701///0.174254317111///0.178170144462///-///0.13112164297///0.136288998358///0.139495798319///0.0985915492958///0.0924092409241///0.322033898305///0.215094339623///0.0977701543739///0.0939044481054///0.270386266094///0.109565217391///0.10277324633	nsv818749~100~3~0.0178571428571///esv24470~100~6~0.00221729490022///esv259580~100~0~0.0///esv28192~66~2~0.00221729490022///nsv517404~38~0~0.00148075024679	-~-~-~-	-~-~-~-	-~-~-~-	-~-~-~-	-~-~-~-	Global developmental delay~1~100~Pathogenic~classified by single submitter~RCV000053507///Global developmental delay~1~100~Pathogenic~classified by single submitter~RCV000053508///Developmental Delay and additional significant developmental and morphological phenotypes referred for genetic testing~1~100~Pathogenic~classified by single submitter~RCV000053512///Developmental Delay and additional si…	-~-~-~-	-~-~-~-~-~-~-~-	-~-~-~-~-~-~-~-	-	600003~Brugada syndrome 4, 611876 (3)///-~-///-~-///-~-///-~-///-~-///-~-///-~-///-~-///-~-///-~-///-~-///-~-///-~-///-~-///-~-///-~-	Src homology-3 domain///NULL///Molecular Function: voltage-gated calcium channel activity (GO:0005245)~Biological Process: calcium ion transport (GO:0006816)///Molecular Function: voltage-gated calcium channel activity (GO:0005245)~Biological Process: calcium ion transport (GO:0006816)///-///Molecular Function: voltage-gated calcium channel activity (GO:0005245)~Biological Process: calcium ion tr…	CACNB2~Altered function, association with(CACNB2)$Early repolarization syndrome(CACNB2)$Brugada syndrome(CACNB2,cacnb2i5)$Brugada syndrome (shorter-than-normal QT interval)(CACNB2)$Ventricular fibrillation, idiopathic(CACNB2)$Adverse response to antihypertensive drugs, assoc with(cacnb2i1)///CACNB2~Altered function, association with(CACNB2)$Early repolarization syndrome(CACNB2)$Brugada syndrome(C…	carcinoma$NS$malignant_melanoma$glioma$haematopoietic_neoplasm~16///carcinoma$NS$malignant_melanoma$glioma$haematopoietic_neoplasm~16///carcinoma$NS$malignant_melanoma$glioma$haematopoietic_neoplasm~16///carcinoma$NS$malignant_melanoma$glioma$haematopoietic_neoplasm~16///-~-///carcinoma$NS$malignant_melanoma$glioma$haematopoietic_neoplasm~16///carcinoma$NS$malignant_melanoma$glioma$haematopoietic…	-///-///-///-///-///-///-///-///-///-///-///-///-///-///-///-///-	-///-///-///-///-///-///-///-///-///-///-///-///-///-///-///-///-	-///-///-///-///-///-///-///-///-///-///-///-///-///-///-///-///-	-~-///-~-///-~-///-~-///-~-///-~-///-~-///-~-///-~-///-~-///-~-///-~-///-~-///-~-///-~-///-~-///-~-	-///-///-///-///-///-///-///-///-///-///-///-///-///-///-///-///-	-///-///-///-///-///-///-///-///-///-///-///-///-///-///-///-///-	-~-///-~-///-~-///-~-///-~-///-~-///-~-///-~-///-~-///-~-///-~-///-~-///-~-///-~-///-~-///-~-///-~-	DB00393~DB00270~DB00653~DB00401~DB01023~DB00381~DB01388~DB01115~DB00661~DB06712~DB00622~DB01054///DB00393~DB00270~DB00653~DB00401~DB01023~DB00381~DB01388~DB01115~DB00661~DB06712~DB00622~DB01054///DB00393~DB00270~DB00653~DB00401~DB01023~DB00381~DB01388~DB01115~DB00661~DB06712~DB00622~DB01054///DB00393~DB00270~DB00653~DB00401~DB01023~DB00381~DB01388~DB01115~DB00661~DB06712~DB00622~DB01054///-///DB0…	Axon guidance~Depolarization of the Presynaptic Terminal Triggers the Opening of Calcium Channels~Developmental Biology~Inhibition of Insulin Secretion by Adrenaline/Noradrenaline~Integration of energy metabolism~Metabolism~NCAM signaling for neurite out-growth~NCAM1 interactions~Neuronal System~Regulation of Insulin Secretion~Transmission across Chemical Synapses///Axon guidance~Depolarization o…	GO:0006810~transport$GO:0006810~transport$GO:0006811~ion transport$GO:0006816~calcium ion transport$GO:0007268~synaptic transmission$GO:0007528~neuromuscular junction development$GO:0007601~visual perception///GO:0006810~transport$GO:0006810~transport$GO:0006811~ion transport$GO:0006816~calcium ion transport$GO:0007268~synaptic transmission$GO:0007528~neuromuscular junction development$GO:0007601…	DOID:0050451~Brugada syndrome$DOID:225~syndrome$DOID:10763~hypertension///DOID:0050451~Brugada syndrome$DOID:225~syndrome$DOID:10763~hypertension///DOID:0050451~Brugada syndrome$DOID:225~syndrome$DOID:10763~hypertension///DOID:0050451~Brugada syndrome$DOID:225~syndrome$DOID:10763~hypertension///-///DOID:0050451~Brugada syndrome$DOID:225~syndrome$DOID:10763~hypertension///DOID:0050451~Brugada synd…	4~CACNB2~Unlikely Pathogenic	-
chr10	19420181	19767583	loss	-	AK297683(uc010qcq.1)	Protein_Coding	Upstream	10440	-	-	-	-	-	-	-	-	-~-~-~-	dgv20e55~81~100~0.00259403372244///esv214135~100~0~0.0162162162162///esv100473~100~0~0.166666666667///esv100353~100~0~0.833333333333///esv211536~100~0~0.0432432432432///esv2271246~100~0~1.0///esv2492431~100~0~1.0///esv2002737~100~0~1.0///dgv4079e59~100~0~1.83333333333///esv214595~100~0~0.0432432432432///nsv24740~100~0~N/A///nsv825263~100~0~0.0322580645161///esv101014~100~0~0.333333333333///esv210…	-~-~-~-	-~-~-~-	-~-~-~-	-~-~-~-	-~-~-~-	-~-~-~-	-~-~-~-~-~-~-~-	1000G_CNVnator962_1304~100~0~0.0675675675676~0.0~0.0~0.256916996047~0.0///1000G_CNVnator962_1305~100~0~0.0405405405405~0.0~0.246835443038~0.0~0.0///1000G_CNVnator962_1306~100~0~0.039501039501~0.0~0.240506329114~0.0~0.0///1000G_CNVnator962_1307~100~0~0.029106029106~0.0~0.177215189873~0.0~0.0	-	-~-	LDLR class A repeat	-~-	-~-	-	-	-	-~-	-	-	-~-	-	-	-	-	-	-
chr10	20449266	20827105	loss	-	PLXDC2(uc001iqg.1)///PLXDC2(uc001iqh.1)///TEM7R(uc009xkc.1)	Protein_Coding///Protein_Coding///Noncoding_RNA	C_Terminal:Intron_6-Downstream///C_Terminal:Intron_5-Downstream///noncoding_rna-Downstream	0///0///0	Partial_Deletion///Partial_Deletion///-	-///-///-	-///-///-	-///-///-	0.518093556929///0.574363992172///-	-///-///-	0.507547169811///0.559251559252///-	-///-///-	-~-~-~-	dgv131n67~90~20~0.0645161290323///dgv70n27~100~11~0.00128452151574///esv213395~100~0~0.00540540540541///dgv4082e59~100~0~0.666666666667///dgv4083e59~100~0~0.5///esv214676~100~0~0.302702702703///esv102894~100~0~0.333333333333///esv102867~100~0~0.166666666667///esv100100~100~0~0.166666666667///nsv520788~100~20~0.000493583415597///esv25899~100~0~0.00221729490022///esv214265~100~0~0.00540540540541///…	-~-~-~-	-~-~-~-	-~-~-~-	-~-~-~-	-~-~-~-	-~-~-~-	-~-~-~-~-~-~-~-	1000G_CNVnator962_1313~100~0~0.0675675675676~0.0~0.0~0.0~0.190615835777///1000G_CNVnator962_1314~100~0~0.12474012474~0.0~0.284810126582~0.296442687747~0.0///1000G_CNVnator962_1315~100~0~0.122661122661~0.0~0.272151898734~0.169960474308~0.0938416422287///1000G_CNVnator962_1316~100~0~0.171517671518~0.0~0.0~0.363636363636~0.214076246334///1000G_CNVnator962_1317~100~1~0.002079002079~0.0~0.0~0.0~0.0058…	-	606827~-///-~-///-~-	NULL///Plexin/semaphorin/integrin///-	-~-///-~-///-~-	carcinoma$malignant_melanoma$glioma~7///carcinoma$malignant_melanoma$glioma~7///-~-	-///-///-	-///-///-	-///-///-	-~-///-~-///-~-	-///-///-	-///-///-	-~-///-~-///-~-	-///-///-	-///-///-	-///-///-	-///-///-	-	-
chr10	20890630	20897371	loss	-	NEBL(uc001iqi.2)///NEBL(uc001iqj.2)///NEBL(uc001iqk.2)	Protein_Coding///Noncoding_RNA///Protein_Coding	Downstream///Downstream///Downstream	171534///171534///171534	-///-///-	-///-///-	-///-///-	-///-///-	-///-///-	-///-///-	-///-///-	-///-///-	-~-~-~-	esv1851402~3~100~0.166666666667///dgv229e1~3~100~0.0///esv34621~4~100~0.00129701686122///dgv233e1~9~100~0.0///esv1842836~12~100~0.166666666667///essv19366~5~31~0.0	-~-~-~-	-~-~-~-	-~-~-~-	-~-~-~-	-~-~-~-	-~-~-~-	-~-~-~-~-~-~-~-	-~-~-~-~-~-~-~-	-	605491~-///-~-///-~-	Src homology-3 domain///-///Src homology-3 domain	NEBL~Cardiomyopathy, dilated(NEBL)$Cardiomyopathy, dilated & endocardial fibroelastosis(NEBL)///NEBL~Cardiomyopathy, dilated(NEBL)$Cardiomyopathy, dilated & endocardial fibroelastosis(NEBL)///NEBL~Cardiomyopathy, dilated(NEBL)$Cardiomyopathy, dilated & endocardial fibroelastosis(NEBL)	NS$carcinoma~22///NS$carcinoma~22///NS$carcinoma~22	-///-///-	-///-///-	-///-///-	-~-///-~-///-~-	-///-///-	-///-///-	NEBL~19262598,20362230,23628958///NEBL~19262598,20362230,23628958///NEBL~19262598,20362230,23628958	-///-///-	-///-///-	GO:0030832~regulation of actin filament length///GO:0030832~regulation of actin filament length///GO:0030832~regulation of actin filament length	DOID:12930~dilated cardiomyopathy$DOID:12929~endocardial fibroelastosis///DOID:12930~dilated cardiomyopathy$DOID:12929~endocardial fibroelastosis///DOID:12930~dilated cardiomyopathy$DOID:12929~endocardial fibroelastosis	-	-
chr10	22594765	22639707	loss	-	COMMD3(uc001ire.2)///COMMD3(uc001irf.2)///COMMD3(uc001irg.2)///BMI1(uc009xkg.2)///BMI1(uc001irh.2)///SPAG6(uc001iri.2)///SPAG6(uc001irj.2)///DKFZp434I153(uc010qct.1)///SPAG6(uc009xkh.2)	Protein_Coding///Protein_Coding///Noncoding_RNA///Protein_Coding///Protein_Coding///Protein_Coding///Protein_Coding///Protein_Coding///Protein_Coding	Whole_Deletion///Whole_Deletion///Whole_Deletion///Whole_Deletion///Whole_Deletion///N_Terminal:Upstream-Intron_2///N_Terminal:Upstream-Intron_2///Upstream-5UTR///N_Terminal:Upstream-Intron_1	0///0///0///0///0///0///0///0///0	Deleted///Deleted///Deleted///Deleted///Deleted///Partial_Deletion///Partial_Deletion///-///Partial_Deletion	-///-///-///-///-///-///-///-///-	-///-///-///-///-///-///-///-///-	-///-///-///-///-///-///-///-///-	1.0///1.0///1.0///1.0///1.0///0.0735294117647///0.081799591002///-///0.0383858267717	-///-///-///-///-///0.0735294117647///0.081799591002///-///0.0383858267717	1.0///1.0///-///1.0///1.0///0.0790849673203///0.0878721859114///-///0.0378006872852	-///-///-///-///-///0.0790849673203///0.0878721859114///-///0.0378006872852	-~-~-~-	dgv784e188~100~100~0.333333333333///esv213814~100~1~0.0108108108108///dgv58e59~100~10~0.783783783784///esv211563~100~4~0.32972972973///esv100891~100~5~0.5///esv104901~100~2~0.166666666667	-~-~-~-	-~-~-~-	-~-~-~-	-~-~-~-	-~-~-~-	-~-~-~-	-~-~-~-~-~-~-~-	-~-~-~-~-~-~-~-	-	-~-///-~-///-~-///164831~-///-~-///605730~-///-~-///-~-///-~-	HCaRG///NULL///-///NULL///NULL///Molecular Function: binding (GO:0005488)///Molecular Function: binding (GO:0005488)///Molecular Function: binding (GO:0005488)///Molecular Function: binding (GO:0005488)	-~-///-~-///-~-///BMI1~Reduced BMI-1 levels, association with(BMI1)///BMI1~Reduced BMI-1 levels, association with(BMI1)///-~-///-~-///-~-///-~-	carcinoma~1///carcinoma~1///carcinoma~1///carcinoma$malignant_melanoma~4///carcinoma$malignant_melanoma~4///carcinoma~5///carcinoma~5///-~-///carcinoma~5	-///-///-///Tumor Supressor$Oncogene///Tumor Supressor$Oncogene///-///-///-///-	-///-///-///Atlas_CancerGene///Atlas_CancerGene///-///-///-///-	-///-///-///-///-///-///-///-///-	-~-///-~-///-~-///-~-///-~-///-~-///-~-///-~-///-~-	-///-///-///-///-///-///-///-///-	-///-///-///-///-///-///-///-///-	-~-///-~-///-~-///BMI1~23873701///BMI1~23873701///-~-///-~-///-~-///-~-	-///-///-///-///-///-///-///-///-	-///-///-///-///-///-///-///-///-	-///-///-///GO:0007379~segment specification$GO:0010468~regulation of gene expression$GO:0016568~chromatin modification$GO:0030097~hemopoiesis$GO:0045449~regulation of transcription$GO:0048146~positive regulation of fibroblast proliferation$GO:0051443~pos	-///-///-///DOID:9256~colorectal cancer$DOID:1240~leukemia$DOID:1115~sarcoma$DOID:5082~liver cirrhosis$DOID:3459~breast carcinoma$DOID:5428~bladder cancer$DOID:2985~chronic rejection of renal transplant$DOID:3680~malignant neoplasm of lip, oral cavity and	3~BMI1~Predicted Pathogenic	-
chr10	38346804	38606505	gain	-	ZNF33A(uc001izg.2)///ZNF33A(uc001izh.2)///ZNF33A(uc010qev.1)///ZNF33B(uc001izi.1)///ZNF37A(uc001izk.2)///ZNF37A(uc001izl.2)///ZNF37A(uc001izm.2)///LOC100129055(uc001izn.2)	Protein_Coding///Protein_Coding///Protein_Coding///Protein_Coding///Protein_Coding///Protein_Coding///Protein_Coding///Noncoding_RNA	3UTR-Downstream///3UTR-Downstream///3UTR-Downstream///C_Terminal:Intron_5-Downstream///Whole_Amplification///Whole_Amplification///Whole_Amplification///Whole_Amplification	0///0///0///0///0///0///0///0	-///-///-///Partial_Amplification///Amplified///Amplified///Amplified///Amplified	-///-///-///-///-///-///-///-	-///-///-///-///-///-///-///-	-///-///-///-///-///-///-///-	-///-///-///0.0///1.0///1.0///1.0///1.0	-///-///-///-///-///-///-///-	-///-///-///0.0719424460432///1.0///1.0///1.0///-	-///-///-///-///-///-///-///-	-~-~-~-	-~-~-~-	well10054~100~1~0.0019267822736///well10055~100~3~0.924855491329///well10057~100~8~0.0019267822736	-~-~-~-	-~-~-~-	-~-~-~-	-~-~-~-	-~-~-~-	-~-~-~-~-~-~-~-	-~-~-~-~-~-~-~-	-	194521~-///-~-///-~-///-~-///-~-///-~-///-~-///-~-	NULL///Cellular Component: intracellular (GO:0005622)~Molecular Function: zinc ion binding (GO:0008270)///NULL///Molecular Function: nucleic acid binding (GO:0003676)~Cellular Component: intracellular (GO:0005622)~Biological Process: regulation of transcription~DNA-dependent (GO:0006355)///NULL///NULL///NULL///-	-~-///-~-///-~-///-~-///-~-///-~-///-~-///-~-	malignant_melanoma$carcinoma~8///malignant_melanoma$carcinoma~8///malignant_melanoma$carcinoma~8///carcinoma~4///haematopoietic_neoplasm$carcinoma$lymphoid_neoplasm~5///haematopoietic_neoplasm$carcinoma$lymphoid_neoplasm~5///haematopoietic_neoplasm$carcinoma$lymphoid_neoplasm~5///-~-	-///-///-///-///-///-///-///-	-///-///-///-///-///-///-///-	-///-///-///-///-///-///-///-	-~-///-~-///-~-///-~-///-~-///-~-///-~-///-~-	-///-///-///-///-///-///-///-	-///-///-///-///-///-///-///-	-~-///-~-///-~-///-~-///-~-///-~-///-~-///-~-	-///-///-///-///-///-///-///-	Gene Expression~Generic Transcription Pathway///Gene Expression~Generic Transcription Pathway///Gene Expression~Generic Transcription Pathway///Gene Expression~Generic Transcription Pathway///Gene Expression~Generic Transcription Pathway///Gene Expression~Generic Transcription Pathway///Gene Expression~Generic Transcription Pathway///-	GO:0006355~regulation of transcription, DNA-dependent///GO:0006355~regulation of transcription, DNA-dependent///GO:0006355~regulation of transcription, DNA-dependent///GO:0006355~regulation of transcription, DNA-dependent///GO:0006355~regulation of transcription, DNA-dependent///GO:0006355~regulation of transcription, DNA-dependent///GO:0006355~regulation of transcription, DNA-dependent///-	-///-///-///-///-///-///-///-	-	-
chr10	43209711	43246795	gain	-	AK123067(uc001jah.1)	Noncoding_RNA	Upstream	22505	-	-	-	-	-	-	-	-	dgv248e1~6~100~0.0///essv7677~14~100~0.0///dgv249e1~12~100~0.0///nsv517042~89~66~0.000987166831194///nsv825349~32~23~0.0322580645161	-~-~-~-	well10114~80~100~0.00385356454721///well10115~100~5~0.0019267822736	-~-~-~-	-~-~-~-	-~-~-~-	-~-~-~-	-~-~-~-	-~-~-~-~-~-~-~-	-~-~-~-~-~-~-~-	-	-~-	-	-~-	-~-	-	-	-	-~-	-	-	-~-	-	-	-	-	-	-
chr10	47543322	47703869	gain	-	ANTXRL(uc001jel.2)	Noncoding_RNA	Whole_Amplification	0	Amplified	-	-	-	1	-	-	-	dgv252e1~6~100~0.0///dgv254e1~9~100~0.0///dgv827e188~7~100~0.5///nsv516485~7~100~0.0834155972359///esv34875~10~100~0.00129701686122///nsv510991~6~100~0.0///dgv257e1~8~100~0.0///dgv258e1~13~100~0.0///dgv833e188~14~100~1.33333333333///nsv8636~6~100~0.290322580645///dgv260e1~16~100~0.0///dgv841e188~18~100~2.66666666667///dgv262e1~7~30~0.0///dgv24e55~20~100~0.0557717250324///nsv821667~13~55~0.0322580…	-~-~-~-	well10165~77~20~0.102119460501///well10166~100~12~0.533718689788///well10168~100~38~0.00578034682081///well10170~98~69~0.0963391136802	-~-~-~-	-~-~-~-	-~-~-~-	Developmental Delay and additional significant developmental and morphological phenotypes referred for genetic testing~0~2~Benign~classified by single submitter~RCV000050301///Global developmental delay~0~2~Benign~classified by single submitter~RCV000050302///Abnormality of the nervous system~16~69~Benign~classified by single submitter~RCV000050252///Developmental Delay and additional significant…	-~-~-~-	-~-~-~-~-~-~-~-	-~-~-~-~-~-~-~-	-	-~-	-	-~-	-~-	-	-	-	-~-	-	-	-~-	-	-	-	-	5~Autism-RCV000050741~Bening	-
chr10	47543322	47703869	gain	-	ANTXRL(uc001jel.2)	Noncoding_RNA	Whole_Amplification	0	Amplified	-	-	-	1	-	-	-	dgv252e1~6~100~0.0///dgv254e1~9~100~0.0///dgv827e188~7~100~0.5///nsv516485~7~100~0.0834155972359///esv34875~10~100~0.00129701686122///nsv510991~6~100~0.0///dgv257e1~8~100~0.0///dgv258e1~13~100~0.0///dgv833e188~14~100~1.33333333333///nsv8636~6~100~0.290322580645///dgv260e1~16~100~0.0///dgv841e188~18~100~2.66666666667///dgv262e1~7~30~0.0///dgv24e55~20~100~0.0557717250324///nsv821667~13~55~0.0322580…	-~-~-~-	well10165~77~20~0.102119460501///well10166~100~12~0.533718689788///well10168~100~38~0.00578034682081///well10170~98~69~0.0963391136802	-~-~-~-	-~-~-~-	-~-~-~-	Developmental Delay and additional significant developmental and morphological phenotypes referred for genetic testing~0~2~Benign~classified by single submitter~RCV000050301///Global developmental delay~0~2~Benign~classified by single submitter~RCV000050302///Abnormality of the nervous system~16~69~Benign~classified by single submitter~RCV000050252///Developmental Delay and additional significant…	-~-~-~-	-~-~-~-~-~-~-~-	-~-~-~-~-~-~-~-	-	-~-	-	-~-	-~-	-	-	-	-~-	-	-	-~-	-	-	-	-	5~Autism-RCV000050741~Bening	-
chr10	47543322	47940417	gain	-	ANTXRL(uc001jel.2)///ANXA8L2(uc009xnh.1)///ANXA8L2(uc001jem.2)///ANXA8L2(uc010qgb.1)///ANXA8L2(uc001jen.2)///ANXA8L2(uc001jeo.1)///FAM21B(uc009xni.2)///FAM21B(uc001jep.3)	Noncoding_RNA///Protein_Coding///Protein_Coding///Protein_Coding///Protein_Coding///Noncoding_RNA///Protein_Coding///Protein_Coding	Whole_Amplification///Whole_Amplification///Whole_Amplification///Whole_Amplification///Whole_Amplification///Whole_Amplification///N_Terminal:Upstream-Intron_21///N_Terminal:Upstream-Intron_20	0///0///0///0///0///0///0///0	Amplified///Amplified///Amplified///Amplified///Amplified///Amplified///Partial_Amplification///Partial_Amplification	-///-///-///-///-///-///-///-	-///-///-///-///-///-///-///-	-///-///-///-///-///-///-///-	1.0///1.0///1.0///1.0///1.0///1.0///0.575064935065///0.537724550898	-///-///-///-///-///-///0.575064935065///0.537724550898	-///1.0///1.0///1.0///1.0///-///0.588516746411///0.561170212766	-///-///-///-///-///-///0.588516746411///0.561170212766	dgv252e1~16~100~0.0///dgv254e1~11~50~0.0///dgv827e188~17~100~0.5///nsv516485~18~100~0.0834155972359///esv34875~13~50~0.00129701686122///nsv510991~14~100~0.0///dgv257e1~21~100~0.0///dgv258e1~20~62~0.0///dgv833e188~21~60~1.33333333333///nsv8636~15~100~0.290322580645///dgv260e1~25~62~0.0///dgv841e188~25~57~2.66666666667///dgv262e1~7~12~0.0///dgv24e55~24~50~0.0557717250324///nsv821667~13~22~0.0322580…	-~-~-~-	well10165~77~8~0.102119460501///well10166~100~5~0.533718689788///well10168~100~15~0.00578034682081///well10170~100~28~0.0963391136802///well10174~100~16~0.0770712909441///well10175~100~5~0.0867052023121	-~-~-~-	-~-~-~-	-~-~-~-	Developmental Delay and additional significant developmental and morphological phenotypes referred for genetic testing~0~1~Benign~classified by single submitter~RCV000050301///Global developmental delay~0~1~Benign~classified by single submitter~RCV000050302///Abnormality of the nervous system~16~28~Benign~classified by single submitter~RCV000050252///Developmental Delay and additional significant…	-~-~-~-	-~-~-~-~-~-~-~-	-~-~-~-~-~-~-~-	-	-~-///-~-///-~-///-~-///-~-///-~-///-~-///-~-	-///Molecular Function: calcium ion binding (GO:0005509)~Molecular Function: calcium-dependent phospholipid binding (GO:0005544)///NULL///NULL///Molecular Function: calcium ion binding (GO:0005509)~Molecular Function: calcium-dependent phospholipid bindin	-~-///-~-///-~-///-~-///-~-///-~-///-~-///-~-	-~-///carcinoid-endocrine_tumour~1///carcinoid-endocrine_tumour~1///carcinoid-endocrine_tumour~1///carcinoid-endocrine_tumour~1///carcinoid-endocrine_tumour~1///carcinoma~4///carcinoma~4	-///-///-///-///-///-///-///-	-///-///-///-///-///-///-///-	-///-///-///-///-///-///-///-	-~-///-~-///-~-///-~-///-~-///-~-///-~-///-~-	-///-///-///-///-///-///-///-	-///-///-///-///-///-///-///-	-~-///-~-///-~-///-~-///-~-///-~-///-~-///-~-	-///-///-///-///-///-///-///-	-///-///-///-///-///-///-///-	-///-///-///-///-///-///GO:0006810~transport$GO:0042147~retrograde transport, endosome to Golgi///GO:0006810~transport$GO:0042147~retrograde transport, endosome to Golgi	-///DOID:299~adenocarcinoma///DOID:299~adenocarcinoma///DOID:299~adenocarcinoma///DOID:299~adenocarcinoma///DOID:299~adenocarcinoma///-///-	5~Autism-RCV000050741~Bening	-
chr10	47605782	47703869	gain	-	ANTXRL(uc001jel.2)	Noncoding_RNA	Whole_Amplification	0	Amplified	-	-	-	1	-	-	-	dgv252e1~3~100~0.0///dgv254e1~5~100~0.0///dgv827e188~4~100~0.5///nsv516485~4~100~0.0834155972359///esv34875~6~100~0.00129701686122///nsv510991~3~100~0.0///dgv257e1~5~100~0.0///dgv258e1~8~100~0.0///dgv833e188~8~100~1.33333333333///nsv8636~3~100~0.290322580645///dgv260e1~10~100~0.0///dgv841e188~11~100~2.66666666667///dgv24e55~12~100~0.0557717250324///nsv821667~4~27~0.0322580645161///nsv470934~13~99…	-~-~-~-	well10168~77~49~0.00578034682081///well10170~86~100~0.0963391136802	-~-~-~-	-~-~-~-	-~-~-~-	Abnormality of the nervous system~7~50~Benign~classified by single submitter~RCV000050252///Developmental Delay and additional significant developmental and morphological phenotypes referred for genetic testing~7~50~Benign~classified by single submitter~RCV000050253///Autism~7~50~Benign~classified by single submitter~RCV000050254///Global developmental delay~7~50~Benign~classified by single submi…	-~-~-~-	-~-~-~-~-~-~-~-	-~-~-~-~-~-~-~-	-	-~-	-	-~-	-~-	-	-	-	-~-	-	-	-~-	-	-	-	-	5~Autism-RCV000050741~Bening	-
chr10	47608158	47703869	gain	-	ANTXRL(uc001jel.2)	Noncoding_RNA	Whole_Amplification	0	Amplified	-	-	-	1	-	-	-	dgv252e1~3~100~0.0///dgv254e1~5~100~0.0///dgv827e188~4~100~0.5///nsv516485~4~100~0.0834155972359///esv34875~6~100~0.00129701686122///nsv510991~3~100~0.0///dgv257e1~5~100~0.0///dgv258e1~7~100~0.0///dgv833e188~8~100~1.33333333333///nsv8636~3~100~0.290322580645///dgv260e1~9~100~0.0///dgv841e188~10~100~2.66666666667///dgv24e55~11~100~0.0557717250324///nsv821667~3~25~0.0322580645161///nsv470934~13~99~…	-~-~-~-	well10168~73~47~0.00578034682081///well10170~83~100~0.0963391136802	-~-~-~-	-~-~-~-	-~-~-~-	Abnormality of the nervous system~7~49~Benign~classified by single submitter~RCV000050252///Developmental Delay and additional significant developmental and morphological phenotypes referred for genetic testing~7~49~Benign~classified by single submitter~RCV000050253///Autism~7~49~Benign~classified by single submitter~RCV000050254///Global developmental delay~7~49~Benign~classified by single submi…	-~-~-~-	-~-~-~-~-~-~-~-	-~-~-~-~-~-~-~-	-	-~-	-	-~-	-~-	-	-	-	-~-	-	-	-~-	-	-	-	-	5~Autism-RCV000050741~Bening	-
chr10	47608158	47703869	gain	-	ANTXRL(uc001jel.2)	Noncoding_RNA	Whole_Amplification	0	Amplified	-	-	-	1	-	-	-	dgv252e1~3~100~0.0///dgv254e1~5~100~0.0///dgv827e188~4~100~0.5///nsv516485~4~100~0.0834155972359///esv34875~6~100~0.00129701686122///nsv510991~3~100~0.0///dgv257e1~5~100~0.0///dgv258e1~7~100~0.0///dgv833e188~8~100~1.33333333333///nsv8636~3~100~0.290322580645///dgv260e1~9~100~0.0///dgv841e188~10~100~2.66666666667///dgv24e55~11~100~0.0557717250324///nsv821667~3~25~0.0322580645161///nsv470934~13~99~…	-~-~-~-	well10168~73~47~0.00578034682081///well10170~83~100~0.0963391136802	-~-~-~-	-~-~-~-	-~-~-~-	Abnormality of the nervous system~7~49~Benign~classified by single submitter~RCV000050252///Developmental Delay and additional significant developmental and morphological phenotypes referred for genetic testing~7~49~Benign~classified by single submitter~RCV000050253///Autism~7~49~Benign~classified by single submitter~RCV000050254///Global developmental delay~7~49~Benign~classified by single submi…	-~-~-~-	-~-~-~-~-~-~-~-	-~-~-~-~-~-~-~-	-	-~-	-	-~-	-~-	-	-	-	-~-	-	-	-~-	-	-	-	-	5~Autism-RCV000050741~Bening	-
chr10	47608158	47703869	gain	-	ANTXRL(uc001jel.2)	Noncoding_RNA	Whole_Amplification	0	Amplified	-	-	-	1	-	-	-	dgv252e1~3~100~0.0///dgv254e1~5~100~0.0///dgv827e188~4~100~0.5///nsv516485~4~100~0.0834155972359///esv34875~6~100~0.00129701686122///nsv510991~3~100~0.0///dgv257e1~5~100~0.0///dgv258e1~7~100~0.0///dgv833e188~8~100~1.33333333333///nsv8636~3~100~0.290322580645///dgv260e1~9~100~0.0///dgv841e188~10~100~2.66666666667///dgv24e55~11~100~0.0557717250324///nsv821667~3~25~0.0322580645161///nsv470934~13~99~…	-~-~-~-	well10168~73~47~0.00578034682081///well10170~83~100~0.0963391136802	-~-~-~-	-~-~-~-	-~-~-~-	Abnormality of the nervous system~7~49~Benign~classified by single submitter~RCV000050252///Developmental Delay and additional significant developmental and morphological phenotypes referred for genetic testing~7~49~Benign~classified by single submitter~RCV000050253///Autism~7~49~Benign~classified by single submitter~RCV000050254///Global developmental delay~7~49~Benign~classified by single submi…	-~-~-~-	-~-~-~-~-~-~-~-	-~-~-~-~-~-~-~-	-	-~-	-	-~-	-~-	-	-	-	-~-	-	-	-~-	-	-	-	-	5~Autism-RCV000050741~Bening	-
chr10	47630260	47703869	gain	-	ANTXRL(uc001jel.2)	Noncoding_RNA	Whole_Amplification	0	Amplified	-	-	-	1	-	-	-	dgv252e1~2~100~0.0///dgv254e1~4~100~0.0///dgv827e188~3~100~0.5///nsv516485~3~100~0.0834155972359///esv34875~4~100~0.00129701686122///nsv510991~2~100~0.0///dgv257e1~3~100~0.0///dgv258e1~6~100~0.0///dgv833e188~6~100~1.33333333333///nsv8636~2~100~0.290322580645///dgv260e1~7~100~0.0///dgv841e188~8~100~2.66666666667///dgv24e55~9~100~0.0557717250324///nsv821667~0~3~0.0322580645161///nsv470934~10~99~0.0…	-~-~-~-	well10168~38~32~0.00578034682081///well10170~64~100~0.0963391136802	-~-~-~-	-~-~-~-	-~-~-~-	Abnormality of the nervous system~3~33~Benign~classified by single submitter~RCV000050252///Developmental Delay and additional significant developmental and morphological phenotypes referred for genetic testing~3~33~Benign~classified by single submitter~RCV000050253///Autism~3~33~Benign~classified by single submitter~RCV000050254///Global developmental delay~3~33~Benign~classified by single submi…	-~-~-~-	-~-~-~-~-~-~-~-	-~-~-~-~-~-~-~-	-	-~-	-	-~-	-~-	-	-	-	-~-	-	-	-~-	-	-	-	-	5~Developmental Delay and additional significant developmental and morphological phenotypes referred for genetic testing-RCV000050288~Bening	-
chr10	47634190	47703869	gain	-	ANTXRL(uc001jel.2)	Noncoding_RNA	Whole_Amplification	0	Amplified	-	-	-	1	-	-	-	dgv252e1~2~100~0.0///dgv254e1~4~100~0.0///dgv827e188~3~100~0.5///nsv516485~3~100~0.0834155972359///esv34875~4~100~0.00129701686122///nsv510991~2~100~0.0///dgv257e1~3~100~0.0///dgv258e1~5~100~0.0///dgv833e188~6~100~1.33333333333///nsv8636~2~100~0.290322580645///dgv260e1~7~100~0.0///dgv841e188~7~100~2.66666666667///dgv24e55~8~100~0.0557717250324///nsv470934~9~99~0.0812641083521///nsv818758~9~99~0.0…	-~-~-~-	well10168~31~28~0.00578034682081///well10170~61~100~0.0963391136802	-~-~-~-	-~-~-~-	-~-~-~-	Abnormality of the nervous system~3~30~Benign~classified by single submitter~RCV000050252///Developmental Delay and additional significant developmental and morphological phenotypes referred for genetic testing~3~30~Benign~classified by single submitter~RCV000050253///Autism~3~30~Benign~classified by single submitter~RCV000050254///Global developmental delay~3~30~Benign~classified by single submi…	-~-~-~-	-~-~-~-~-~-~-~-	-~-~-~-~-~-~-~-	-	-~-	-	-~-	-~-	-	-	-	-~-	-	-	-~-	-	-	-	-	5~Abnormality of the nervous system-RCV000050252~Bening	-
chr10	47650490	47703869	gain	-	ANTXRL(uc001jel.2)	Noncoding_RNA	Whole_Amplification	0	Amplified	-	-	-	1	-	-	-	dgv252e1~2~100~0.0///dgv254e1~3~100~0.0///dgv827e188~2~100~0.5///nsv516485~2~100~0.0834155972359///esv34875~3~100~0.00129701686122///nsv510991~1~100~0.0///dgv257e1~2~100~0.0///dgv258e1~4~100~0.0///dgv833e188~4~100~1.33333333333///nsv8636~2~100~0.290322580645///dgv260e1~5~100~0.0///dgv841e188~6~100~2.66666666667///dgv24e55~6~100~0.0557717250324///nsv470934~7~99~0.0812641083521///nsv818758~7~99~0.0…	-~-~-~-	well10168~5~6~0.00578034682081///well10170~46~100~0.0963391136802	-~-~-~-	-~-~-~-	-~-~-~-	Abnormality of the nervous system~0~8~Benign~classified by single submitter~RCV000050252///Developmental Delay and additional significant developmental and morphological phenotypes referred for genetic testing~0~8~Benign~classified by single submitter~RCV000050253///Autism~0~8~Benign~classified by single submitter~RCV000050254///Global developmental delay~0~8~Benign~classified by single submitter…	-~-~-~-	-~-~-~-~-~-~-~-	-~-~-~-~-~-~-~-	-	-~-	-	-~-	-~-	-	-	-	-~-	-	-	-~-	-	-	-	-	5~Abnormality of the nervous system-RCV000050252~Bening	-
chr10	57747976	58063346	loss	-	ZWINT(uc001jjx.1)///ZWINT(uc001jjy.1)///ZWINT(uc001jka.1)	Protein_Coding///Protein_Coding///Protein_Coding	Downstream///Downstream///Downstream	53853///53853///53853	-///-///-	-///-///-	-///-///-	-///-///-	-///-///-	-///-///-	-///-///-	-///-///-	-~-~-~-	esv2750966~100~85~0.00129701686122///esv101075~100~0~0.166666666667///esv1841974~100~5~0.166666666667///esv100309~100~0~0.166666666667///esv2566930~100~0~1.0///nsv467257~100~39~0.000642260757868///esv2595804~100~0~1.0///esv103423~100~0~0.166666666667///esv100370~100~0~0.166666666667///esv212367~100~0~0.00540540540541///esv102955~100~0~0.166666666667///nsv831883~60~36~0.0105263157895///esv100471~1…	-~-~-~-	-~-~-~-	-~-~-~-	-~-~-~-	-~-~-~-	Developmental Delay and additional significant developmental and morphological phenotypes referred for genetic testing~1~100~Pathogenic~classified by single submitter~RCV000052506///Seizure~10~100~Pathogenic~classified by single submitter~RCV000052510	-~-~-~-~-~-~-~-	1000G_CNVnator962_1518~100~7~0.0010395010395~0.0~0.0~0.0~0.00293255131965///1000G_CNVnator962_1519~100~0~0.031185031185~0.0~0.189873417722~0.0~0.0///1000G_CNVnator962_1520~100~8~0.00935550935551~0.0~0.0~0.0355731225296~0.0	-	-~-///-~-///609177~-	-///-///-	-~-///-~-///-~-	NS$carcinoma~3///NS$carcinoma~3///NS$carcinoma~3	-///-///-	-///-///-	-///-///-	-~-///-~-///-~-	-///-///-	-///-///-	-~-///-~-///-~-	-///-///-	Cell Cycle~Cell Cycle, Mitotic~DNA Replication~M Phase~Mitotic M-M/G1 phases~Mitotic Prometaphase///Cell Cycle~Cell Cycle, Mitotic~DNA Replication~M Phase~Mitotic M-M/G1 phases~Mitotic Prometaphase///Cell Cycle~Cell Cycle, Mitotic~DNA Replication~M Phase~Mitotic M-M/G1 phases~Mitotic Prometaphase	GO:0000070~mitotic sister chromatid segregation$GO:0007049~cell cycle$GO:0007051~spindle organization$GO:0007093~mitotic cell cycle checkpoint$GO:0048015~phosphoinositide-mediated signaling$GO:0051301~cell division$GO:0051649~establishment of localization in cell///GO:0000070~mitotic sister chromatid segregation$GO:0007049~cell cycle$GO:0007051~spindle organization$GO:0007093~mitotic cell cycle c…	-///-///-	4*~Seizure-RCV000052510~Unlikely Pathogenic	-
chr10	58904859	58936939	loss	-	ZWINT(uc001jjx.1)///ZWINT(uc001jjy.1)///ZWINT(uc001jka.1)///ZWINT(uc009xoy.1)	Protein_Coding///Protein_Coding///Protein_Coding///Noncoding_RNA	Upstream///Upstream///Upstream///Upstream	783826///783826///783826///783826	-///-///-///-	-///-///-///-	-///-///-///-	-///-///-///-	-///-///-///-	-///-///-///-	-///-///-///-	-///-///-///-	-~-~-~-	dgv288e1~25~100~0.0///dgv290e1~49~100~0.0///dgv31e55~49~100~0.00518806744488///dgv104n27~62~98~0.00128452151574///nsv8675~73~100~0.0967741935484///esv214383~75~100~0.0216216216216///nsv819714~81~100~0.5///esv2421453~82~99~0.0202702702703///nsv825401~89~100~0.161290322581///nsv442580~92~99~N/A///dgv32e55~92~99~0.00259403372244///nsv514563~92~96~0.000707213578501///esv101110~100~87~0.5///nsv520720~…	-~-~-~-	-~-~-~-	-~-~-~-	-~-~-~-	-~-~-~-	Developmental Delay and additional significant developmental and morphological phenotypes referred for genetic testing~0~100~Pathogenic~classified by single submitter~RCV000052506///Seizure~1~100~Pathogenic~classified by single submitter~RCV000052510	-~-~-~-~-~-~-~-	-~-~-~-~-~-~-~-	-	-~-///-~-///609177~-///-~-	-///-///-///-	-~-///-~-///-~-///-~-	NS$carcinoma~3///NS$carcinoma~3///NS$carcinoma~3///NS$carcinoma~3	-///-///-///-	-///-///-///-	-///-///-///-	-~-///-~-///-~-///-~-	-///-///-///-	-///-///-///-	-~-///-~-///-~-///-~-	-///-///-///-	Cell Cycle~Cell Cycle, Mitotic~DNA Replication~M Phase~Mitotic M-M/G1 phases~Mitotic Prometaphase///Cell Cycle~Cell Cycle, Mitotic~DNA Replication~M Phase~Mitotic M-M/G1 phases~Mitotic Prometaphase///Cell Cycle~Cell Cycle, Mitotic~DNA Replication~M Phase~Mitotic M-M/G1 phases~Mitotic Prometaphase///Cell Cycle~Cell Cycle, Mitotic~DNA Replication~M Phase~Mitotic M-M/G1 phases~Mitotic Prometaphase	GO:0000070~mitotic sister chromatid segregation$GO:0007049~cell cycle$GO:0007051~spindle organization$GO:0007093~mitotic cell cycle checkpoint$GO:0048015~phosphoinositide-mediated signaling$GO:0051301~cell division$GO:0051649~establishment of localization in cell///GO:0000070~mitotic sister chromatid segregation$GO:0007049~cell cycle$GO:0007051~spindle organization$GO:0007093~mitotic cell cycle c…	-///-///-///-	4*~Seizure-RCV000052510~Unlikely Pathogenic	-
chr10	68072084	68099757	loss	-	CTNNA3(uc009xpn.1)///CTNNA3(uc001jmw.2)	Protein_Coding///Protein_Coding	Internal:Intron_12-Intron_12///Internal:Intron_12-Intron_12	0///0	-///-	-///-	-///-	-///-	-///-	-///-	-///-	-///-	-~-~-~-	esv2422303~6~100~0.00552486187845///nsv467315~73~62~0.000642260757868///nsv470955~63~100~0.0135440180587///dgv108n27~100~39~0.00128452151574///nsv467320~100~64~0.000642260757868///dgv109n27~57~76~0.00321130378934///nsv517024~57~76~0.00937808489635///dgv4186e59~100~0~0.5///esv103116~100~0~0.166666666667	-~-~-~-	well10308~20~100~0.0019267822736///well10309~61~93~0.0154142581888	-~-~-~-	-~-~-~-	-~-~-~-	Abnormality of the heart~0~100~Pathogenic~classified by single submitter~RCV000052511///Global developmental delay~0~100~Pathogenic~classified by single submitter~RCV000052530	-~-~-~-~-~-~-~-	-~-~-~-~-~-~-~-	-	-~-///607667~-	Molecular Function: structural molecule activity (GO:0005198)~Biological Process: cell adhesion (GO:0007155)~Cellular Component: actin cytoskeleton (GO:0015629)///Molecular Function: structural molecule activity (GO:0005198)~Biological Process: cell adhesion (GO:0007155)~Cellular Component: actin cytoskeleton (GO:0015629)	CTNNA3~Alzheimer disease, increased risk, association with ?(CTNNA3)///CTNNA3~Alzheimer disease, increased risk, association with ?(CTNNA3)	carcinoma$NS$malignant_melanoma$glioma$lymphoid_neoplasm~35///carcinoma$NS$malignant_melanoma$glioma$lymphoid_neoplasm~35	-///-	-///-	-///-	-~-///-~-	-///-	-///-	CTNNA3~22237106,22960745,22941189///CTNNA3~22237106,22960745,22941189	-///-	-///-	GO:0016337~cell-cell adhesion///GO:0016337~cell-cell adhesion	DOID:10591~pre-eclampsia$DOID:12930~dilated cardiomyopathy$DOID:2841~asthma$DOID:10652~Alzheimer's disease///DOID:10591~pre-eclampsia$DOID:12930~dilated cardiomyopathy$DOID:2841~asthma$DOID:10652~Alzheimer's disease	4*~Abnormality of the heart-RCV000052511~Unlikely Pathogenic	-
chr10	68078481	68107483	loss	-	CTNNA3(uc009xpn.1)///CTNNA3(uc001jmw.2)	Protein_Coding///Protein_Coding	Internal:Intron_12-Intron_12///Internal:Intron_12-Intron_12	0///0	-///-	-///-	-///-	-///-	-///-	-///-	-///-	-///-	-~-~-~-	esv2422303~6~100~0.00552486187845///nsv467315~45~37~0.000642260757868///nsv470955~66~100~0.0135440180587///dgv108n27~100~37~0.00128452151574///nsv467320~100~61~0.000642260757868///dgv109n27~78~100~0.00321130378934///nsv517024~78~100~0.00937808489635///dgv4186e59~100~0~0.5///esv103116~100~0~0.166666666667	-~-~-~-	well10308~21~100~0.0019267822736///well10309~69~100~0.0154142581888	-~-~-~-	-~-~-~-	-~-~-~-	Abnormality of the heart~0~100~Pathogenic~classified by single submitter~RCV000052511///Global developmental delay~0~100~Pathogenic~classified by single submitter~RCV000052530	-~-~-~-~-~-~-~-	-~-~-~-~-~-~-~-	-	-~-///607667~-	Molecular Function: structural molecule activity (GO:0005198)~Biological Process: cell adhesion (GO:0007155)~Cellular Component: actin cytoskeleton (GO:0015629)///Molecular Function: structural molecule activity (GO:0005198)~Biological Process: cell adhesion (GO:0007155)~Cellular Component: actin cytoskeleton (GO:0015629)	CTNNA3~Alzheimer disease, increased risk, association with ?(CTNNA3)///CTNNA3~Alzheimer disease, increased risk, association with ?(CTNNA3)	carcinoma$NS$malignant_melanoma$glioma$lymphoid_neoplasm~35///carcinoma$NS$malignant_melanoma$glioma$lymphoid_neoplasm~35	-///-	-///-	-///-	-~-///-~-	-///-	-///-	CTNNA3~22237106,22960745,22941189///CTNNA3~22237106,22960745,22941189	-///-	-///-	GO:0016337~cell-cell adhesion///GO:0016337~cell-cell adhesion	DOID:10591~pre-eclampsia$DOID:12930~dilated cardiomyopathy$DOID:2841~asthma$DOID:10652~Alzheimer's disease///DOID:10591~pre-eclampsia$DOID:12930~dilated cardiomyopathy$DOID:2841~asthma$DOID:10652~Alzheimer's disease	4*~Abnormality of the heart-RCV000052511~Unlikely Pathogenic	-
chr10	68078481	68113595	loss	-	CTNNA3(uc009xpn.1)///CTNNA3(uc001jmw.2)	Protein_Coding///Protein_Coding	Internal:Intron_12-Intron_12///Internal:Intron_12-Intron_12	0///0	-///-	-///-	-///-	-///-	-///-	-///-	-///-	-///-	-~-~-~-	esv2422303~7~100~0.00552486187845///nsv467315~45~30~0.000642260757868///nsv470955~80~100~0.0135440180587///dgv108n27~100~30~0.00128452151574///nsv467320~100~50~0.000642260757868///dgv109n27~95~100~0.00321130378934///nsv517024~95~100~0.00937808489635///dgv4186e59~100~0~0.5///esv103116~100~0~0.166666666667	-~-~-~-	well10308~26~100~0.0019267822736///well10309~83~100~0.0154142581888	-~-~-~-	-~-~-~-	-~-~-~-	Abnormality of the heart~0~100~Pathogenic~classified by single submitter~RCV000052511///Global developmental delay~0~100~Pathogenic~classified by single submitter~RCV000052530	-~-~-~-~-~-~-~-	-~-~-~-~-~-~-~-	-	-~-///607667~-	Molecular Function: structural molecule activity (GO:0005198)~Biological Process: cell adhesion (GO:0007155)~Cellular Component: actin cytoskeleton (GO:0015629)///Molecular Function: structural molecule activity (GO:0005198)~Biological Process: cell adhesion (GO:0007155)~Cellular Component: actin cytoskeleton (GO:0015629)	CTNNA3~Alzheimer disease, increased risk, association with ?(CTNNA3)///CTNNA3~Alzheimer disease, increased risk, association with ?(CTNNA3)	carcinoma$NS$malignant_melanoma$glioma$lymphoid_neoplasm~35///carcinoma$NS$malignant_melanoma$glioma$lymphoid_neoplasm~35	-///-	-///-	-///-	-~-///-~-	-///-	-///-	CTNNA3~22237106,22960745,22941189///CTNNA3~22237106,22960745,22941189	-///-	-///-	GO:0016337~cell-cell adhesion///GO:0016337~cell-cell adhesion	DOID:10591~pre-eclampsia$DOID:12930~dilated cardiomyopathy$DOID:2841~asthma$DOID:10652~Alzheimer's disease///DOID:10591~pre-eclampsia$DOID:12930~dilated cardiomyopathy$DOID:2841~asthma$DOID:10652~Alzheimer's disease	4*~Abnormality of the heart-RCV000052511~Unlikely Pathogenic	-
chr10	68078481	68113595	loss	-	CTNNA3(uc009xpn.1)///CTNNA3(uc001jmw.2)	Protein_Coding///Protein_Coding	Internal:Intron_12-Intron_12///Internal:Intron_12-Intron_12	0///0	-///-	-///-	-///-	-///-	-///-	-///-	-///-	-///-	-~-~-~-	esv2422303~7~100~0.00552486187845///nsv467315~45~30~0.000642260757868///nsv470955~80~100~0.0135440180587///dgv108n27~100~30~0.00128452151574///nsv467320~100~50~0.000642260757868///dgv109n27~95~100~0.00321130378934///nsv517024~95~100~0.00937808489635///dgv4186e59~100~0~0.5///esv103116~100~0~0.166666666667	-~-~-~-	well10308~26~100~0.0019267822736///well10309~83~100~0.0154142581888	-~-~-~-	-~-~-~-	-~-~-~-	Abnormality of the heart~0~100~Pathogenic~classified by single submitter~RCV000052511///Global developmental delay~0~100~Pathogenic~classified by single submitter~RCV000052530	-~-~-~-~-~-~-~-	-~-~-~-~-~-~-~-	-	-~-///607667~-	Molecular Function: structural molecule activity (GO:0005198)~Biological Process: cell adhesion (GO:0007155)~Cellular Component: actin cytoskeleton (GO:0015629)///Molecular Function: structural molecule activity (GO:0005198)~Biological Process: cell adhesion (GO:0007155)~Cellular Component: actin cytoskeleton (GO:0015629)	CTNNA3~Alzheimer disease, increased risk, association with ?(CTNNA3)///CTNNA3~Alzheimer disease, increased risk, association with ?(CTNNA3)	carcinoma$NS$malignant_melanoma$glioma$lymphoid_neoplasm~35///carcinoma$NS$malignant_melanoma$glioma$lymphoid_neoplasm~35	-///-	-///-	-///-	-~-///-~-	-///-	-///-	CTNNA3~22237106,22960745,22941189///CTNNA3~22237106,22960745,22941189	-///-	-///-	GO:0016337~cell-cell adhesion///GO:0016337~cell-cell adhesion	DOID:10591~pre-eclampsia$DOID:12930~dilated cardiomyopathy$DOID:2841~asthma$DOID:10652~Alzheimer's disease///DOID:10591~pre-eclampsia$DOID:12930~dilated cardiomyopathy$DOID:2841~asthma$DOID:10652~Alzheimer's disease	4*~Abnormality of the heart-RCV000052511~Unlikely Pathogenic	-
chr10	68078481	68114481	loss	-	CTNNA3(uc009xpn.1)///CTNNA3(uc001jmw.2)	Protein_Coding///Protein_Coding	Internal:Intron_12-Intron_12///Internal:Intron_12-Intron_12	0///0	-///-	-///-	-///-	-///-	-///-	-///-	-///-	-///-	-~-~-~-	esv2422303~8~100~0.00552486187845///nsv467315~45~30~0.000642260757868///nsv470955~82~100~0.0135440180587///dgv108n27~100~30~0.00128452151574///nsv467320~100~49~0.000642260757868///dgv109n27~98~100~0.00321130378934///nsv517024~98~100~0.00937808489635///dgv4186e59~100~0~0.5///esv103116~100~0~0.166666666667	-~-~-~-	well10308~26~100~0.0019267822736///well10309~85~100~0.0154142581888	-~-~-~-	-~-~-~-	-~-~-~-	Abnormality of the heart~0~100~Pathogenic~classified by single submitter~RCV000052511///Global developmental delay~0~100~Pathogenic~classified by single submitter~RCV000052530	-~-~-~-~-~-~-~-	-~-~-~-~-~-~-~-	-	-~-///607667~-	Molecular Function: structural molecule activity (GO:0005198)~Biological Process: cell adhesion (GO:0007155)~Cellular Component: actin cytoskeleton (GO:0015629)///Molecular Function: structural molecule activity (GO:0005198)~Biological Process: cell adhesion (GO:0007155)~Cellular Component: actin cytoskeleton (GO:0015629)	CTNNA3~Alzheimer disease, increased risk, association with ?(CTNNA3)///CTNNA3~Alzheimer disease, increased risk, association with ?(CTNNA3)	carcinoma$NS$malignant_melanoma$glioma$lymphoid_neoplasm~35///carcinoma$NS$malignant_melanoma$glioma$lymphoid_neoplasm~35	-///-	-///-	-///-	-~-///-~-	-///-	-///-	CTNNA3~22237106,22960745,22941189///CTNNA3~22237106,22960745,22941189	-///-	-///-	GO:0016337~cell-cell adhesion///GO:0016337~cell-cell adhesion	DOID:10591~pre-eclampsia$DOID:12930~dilated cardiomyopathy$DOID:2841~asthma$DOID:10652~Alzheimer's disease///DOID:10591~pre-eclampsia$DOID:12930~dilated cardiomyopathy$DOID:2841~asthma$DOID:10652~Alzheimer's disease	4*~Abnormality of the heart-RCV000052511~Unlikely Pathogenic	-
chr10	68078481	68114481	loss	-	CTNNA3(uc009xpn.1)///CTNNA3(uc001jmw.2)	Protein_Coding///Protein_Coding	Internal:Intron_12-Intron_12///Internal:Intron_12-Intron_12	0///0	-///-	-///-	-///-	-///-	-///-	-///-	-///-	-///-	-~-~-~-	esv2422303~8~100~0.00552486187845///nsv467315~45~30~0.000642260757868///nsv470955~82~100~0.0135440180587///dgv108n27~100~30~0.00128452151574///nsv467320~100~49~0.000642260757868///dgv109n27~98~100~0.00321130378934///nsv517024~98~100~0.00937808489635///dgv4186e59~100~0~0.5///esv103116~100~0~0.166666666667	-~-~-~-	well10308~26~100~0.0019267822736///well10309~85~100~0.0154142581888	-~-~-~-	-~-~-~-	-~-~-~-	Abnormality of the heart~0~100~Pathogenic~classified by single submitter~RCV000052511///Global developmental delay~0~100~Pathogenic~classified by single submitter~RCV000052530	-~-~-~-~-~-~-~-	-~-~-~-~-~-~-~-	-	-~-///607667~-	Molecular Function: structural molecule activity (GO:0005198)~Biological Process: cell adhesion (GO:0007155)~Cellular Component: actin cytoskeleton (GO:0015629)///Molecular Function: structural molecule activity (GO:0005198)~Biological Process: cell adhesion (GO:0007155)~Cellular Component: actin cytoskeleton (GO:0015629)	CTNNA3~Alzheimer disease, increased risk, association with ?(CTNNA3)///CTNNA3~Alzheimer disease, increased risk, association with ?(CTNNA3)	carcinoma$NS$malignant_melanoma$glioma$lymphoid_neoplasm~35///carcinoma$NS$malignant_melanoma$glioma$lymphoid_neoplasm~35	-///-	-///-	-///-	-~-///-~-	-///-	-///-	CTNNA3~22237106,22960745,22941189///CTNNA3~22237106,22960745,22941189	-///-	-///-	GO:0016337~cell-cell adhesion///GO:0016337~cell-cell adhesion	DOID:10591~pre-eclampsia$DOID:12930~dilated cardiomyopathy$DOID:2841~asthma$DOID:10652~Alzheimer's disease///DOID:10591~pre-eclampsia$DOID:12930~dilated cardiomyopathy$DOID:2841~asthma$DOID:10652~Alzheimer's disease	4*~Abnormality of the heart-RCV000052511~Unlikely Pathogenic	-
chr10	68078481	68114481	loss	-	CTNNA3(uc009xpn.1)///CTNNA3(uc001jmw.2)	Protein_Coding///Protein_Coding	Internal:Intron_12-Intron_12///Internal:Intron_12-Intron_12	0///0	-///-	-///-	-///-	-///-	-///-	-///-	-///-	-///-	-~-~-~-	esv2422303~8~100~0.00552486187845///nsv467315~45~30~0.000642260757868///nsv470955~82~100~0.0135440180587///dgv108n27~100~30~0.00128452151574///nsv467320~100~49~0.000642260757868///dgv109n27~98~100~0.00321130378934///nsv517024~98~100~0.00937808489635///dgv4186e59~100~0~0.5///esv103116~100~0~0.166666666667	-~-~-~-	well10308~26~100~0.0019267822736///well10309~85~100~0.0154142581888	-~-~-~-	-~-~-~-	-~-~-~-	Abnormality of the heart~0~100~Pathogenic~classified by single submitter~RCV000052511///Global developmental delay~0~100~Pathogenic~classified by single submitter~RCV000052530	-~-~-~-~-~-~-~-	-~-~-~-~-~-~-~-	-	-~-///607667~-	Molecular Function: structural molecule activity (GO:0005198)~Biological Process: cell adhesion (GO:0007155)~Cellular Component: actin cytoskeleton (GO:0015629)///Molecular Function: structural molecule activity (GO:0005198)~Biological Process: cell adhesion (GO:0007155)~Cellular Component: actin cytoskeleton (GO:0015629)	CTNNA3~Alzheimer disease, increased risk, association with ?(CTNNA3)///CTNNA3~Alzheimer disease, increased risk, association with ?(CTNNA3)	carcinoma$NS$malignant_melanoma$glioma$lymphoid_neoplasm~35///carcinoma$NS$malignant_melanoma$glioma$lymphoid_neoplasm~35	-///-	-///-	-///-	-~-///-~-	-///-	-///-	CTNNA3~22237106,22960745,22941189///CTNNA3~22237106,22960745,22941189	-///-	-///-	GO:0016337~cell-cell adhesion///GO:0016337~cell-cell adhesion	DOID:10591~pre-eclampsia$DOID:12930~dilated cardiomyopathy$DOID:2841~asthma$DOID:10652~Alzheimer's disease///DOID:10591~pre-eclampsia$DOID:12930~dilated cardiomyopathy$DOID:2841~asthma$DOID:10652~Alzheimer's disease	4*~Abnormality of the heart-RCV000052511~Unlikely Pathogenic	-
chr10	68078481	68114481	loss	-	CTNNA3(uc009xpn.1)///CTNNA3(uc001jmw.2)	Protein_Coding///Protein_Coding	Internal:Intron_12-Intron_12///Internal:Intron_12-Intron_12	0///0	-///-	-///-	-///-	-///-	-///-	-///-	-///-	-///-	-~-~-~-	esv2422303~8~100~0.00552486187845///nsv467315~45~30~0.000642260757868///nsv470955~82~100~0.0135440180587///dgv108n27~100~30~0.00128452151574///nsv467320~100~49~0.000642260757868///dgv109n27~98~100~0.00321130378934///nsv517024~98~100~0.00937808489635///dgv4186e59~100~0~0.5///esv103116~100~0~0.166666666667	-~-~-~-	well10308~26~100~0.0019267822736///well10309~85~100~0.0154142581888	-~-~-~-	-~-~-~-	-~-~-~-	Abnormality of the heart~0~100~Pathogenic~classified by single submitter~RCV000052511///Global developmental delay~0~100~Pathogenic~classified by single submitter~RCV000052530	-~-~-~-~-~-~-~-	-~-~-~-~-~-~-~-	-	-~-///607667~-	Molecular Function: structural molecule activity (GO:0005198)~Biological Process: cell adhesion (GO:0007155)~Cellular Component: actin cytoskeleton (GO:0015629)///Molecular Function: structural molecule activity (GO:0005198)~Biological Process: cell adhesion (GO:0007155)~Cellular Component: actin cytoskeleton (GO:0015629)	CTNNA3~Alzheimer disease, increased risk, association with ?(CTNNA3)///CTNNA3~Alzheimer disease, increased risk, association with ?(CTNNA3)	carcinoma$NS$malignant_melanoma$glioma$lymphoid_neoplasm~35///carcinoma$NS$malignant_melanoma$glioma$lymphoid_neoplasm~35	-///-	-///-	-///-	-~-///-~-	-///-	-///-	CTNNA3~22237106,22960745,22941189///CTNNA3~22237106,22960745,22941189	-///-	-///-	GO:0016337~cell-cell adhesion///GO:0016337~cell-cell adhesion	DOID:10591~pre-eclampsia$DOID:12930~dilated cardiomyopathy$DOID:2841~asthma$DOID:10652~Alzheimer's disease///DOID:10591~pre-eclampsia$DOID:12930~dilated cardiomyopathy$DOID:2841~asthma$DOID:10652~Alzheimer's disease	4*~Abnormality of the heart-RCV000052511~Unlikely Pathogenic	-
chr10	68078481	68114481	loss	-	CTNNA3(uc009xpn.1)///CTNNA3(uc001jmw.2)	Protein_Coding///Protein_Coding	Internal:Intron_12-Intron_12///Internal:Intron_12-Intron_12	0///0	-///-	-///-	-///-	-///-	-///-	-///-	-///-	-///-	-~-~-~-	esv2422303~8~100~0.00552486187845///nsv467315~45~30~0.000642260757868///nsv470955~82~100~0.0135440180587///dgv108n27~100~30~0.00128452151574///nsv467320~100~49~0.000642260757868///dgv109n27~98~100~0.00321130378934///nsv517024~98~100~0.00937808489635///dgv4186e59~100~0~0.5///esv103116~100~0~0.166666666667	-~-~-~-	well10308~26~100~0.0019267822736///well10309~85~100~0.0154142581888	-~-~-~-	-~-~-~-	-~-~-~-	Abnormality of the heart~0~100~Pathogenic~classified by single submitter~RCV000052511///Global developmental delay~0~100~Pathogenic~classified by single submitter~RCV000052530	-~-~-~-~-~-~-~-	-~-~-~-~-~-~-~-	-	-~-///607667~-	Molecular Function: structural molecule activity (GO:0005198)~Biological Process: cell adhesion (GO:0007155)~Cellular Component: actin cytoskeleton (GO:0015629)///Molecular Function: structural molecule activity (GO:0005198)~Biological Process: cell adhesion (GO:0007155)~Cellular Component: actin cytoskeleton (GO:0015629)	CTNNA3~Alzheimer disease, increased risk, association with ?(CTNNA3)///CTNNA3~Alzheimer disease, increased risk, association with ?(CTNNA3)	carcinoma$NS$malignant_melanoma$glioma$lymphoid_neoplasm~35///carcinoma$NS$malignant_melanoma$glioma$lymphoid_neoplasm~35	-///-	-///-	-///-	-~-///-~-	-///-	-///-	CTNNA3~22237106,22960745,22941189///CTNNA3~22237106,22960745,22941189	-///-	-///-	GO:0016337~cell-cell adhesion///GO:0016337~cell-cell adhesion	DOID:10591~pre-eclampsia$DOID:12930~dilated cardiomyopathy$DOID:2841~asthma$DOID:10652~Alzheimer's disease///DOID:10591~pre-eclampsia$DOID:12930~dilated cardiomyopathy$DOID:2841~asthma$DOID:10652~Alzheimer's disease	4*~Abnormality of the heart-RCV000052511~Unlikely Pathogenic	-
chr10	68350382	68374084	loss	-	CTNNA3(uc009xpn.1)///CTNNA3(uc001jmw.2)///CTNNA3(uc001jmx.3)	Protein_Coding///Protein_Coding///Protein_Coding	Internal:Intron_10-Intron_10///Internal:Intron_10-Intron_10///Internal:Intron_10-Intron_10	0///0///0	-///-///-	-///-///-	-///-///-	-///-///-	-///-///-	-///-///-	-///-///-	-///-///-	-~-~-~-	nsv467330~10~100~0.000642260757868///nsv517405~15~100~0.0172754195459///dgv110n27~22~100~0.00128452151574///nsv470957~21~83~0.00225733634312///nsv467334~4~14~0.000642260757868///essv1339~26~100~0.0///dgv295e1~13~100~0.0///esv214550~26~100~0.00540540540541///nsv825436~26~100~0.0322580645161///nsv467336~32~57~0.000642260757868///nsv467337~18~100~0.000642260757868///nsv467341~9~100~0.000642260757868…	-~-~-~-	well10320~32~40~0.0019267822736///well10321~8~59~0.0019267822736	-~-~-~-	-~-~-~-	-~-~-~-	Abnormality of the heart~0~100~Pathogenic~classified by single submitter~RCV000052511///Global developmental delay~0~100~Pathogenic~classified by single submitter~RCV000052530///Developmental Delay and additional significant developmental and morphological phenotypes referred for genetic testing~11~100~Uncertain significance~classified by single submitter~RCV000053241	-~-~-~-~-~-~-~-	-~-~-~-~-~-~-~-	-	-~-///607667~-///-~-	Molecular Function: structural molecule activity (GO:0005198)~Biological Process: cell adhesion (GO:0007155)~Cellular Component: actin cytoskeleton (GO:0015629)///Molecular Function: structural molecule activity (GO:0005198)~Biological Process: cell adhesion (GO:0007155)~Cellular Component: actin cytoskeleton (GO:0015629)///NULL	CTNNA3~Alzheimer disease, increased risk, association with ?(CTNNA3)///CTNNA3~Alzheimer disease, increased risk, association with ?(CTNNA3)///CTNNA3~Alzheimer disease, increased risk, association with ?(CTNNA3)	carcinoma$NS$malignant_melanoma$glioma$lymphoid_neoplasm~35///carcinoma$NS$malignant_melanoma$glioma$lymphoid_neoplasm~35///carcinoma$NS$malignant_melanoma$glioma$lymphoid_neoplasm~35	-///-///-	-///-///-	-///-///-	-~-///-~-///-~-	-///-///-	-///-///-	CTNNA3~22237106,22960745,22941189///CTNNA3~22237106,22960745,22941189///CTNNA3~22237106,22960745,22941189	-///-///-	-///-///-	GO:0016337~cell-cell adhesion///GO:0016337~cell-cell adhesion///GO:0016337~cell-cell adhesion	DOID:10591~pre-eclampsia$DOID:12930~dilated cardiomyopathy$DOID:2841~asthma$DOID:10652~Alzheimer's disease///DOID:10591~pre-eclampsia$DOID:12930~dilated cardiomyopathy$DOID:2841~asthma$DOID:10652~Alzheimer's disease///DOID:10591~pre-eclampsia$DOID:12930~dilated cardiomyopathy$DOID:2841~asthma$DOID:10652~Alzheimer's disease	4*~Abnormality of the heart-RCV000052511~Unlikely Pathogenic	-
chr10	68734898	68922242	gain	-	CTNNA3(uc009xpn.1)///CTNNA3(uc001jmw.2)///CTNNA3(uc001jmx.3)///CTNNA3(uc009xpo.1)///LRRTM3(uc001jmz.1)	Protein_Coding///Protein_Coding///Protein_Coding///Protein_Coding///Protein_Coding	Internal:Intron_7-Intron_7///Internal:Intron_7-Intron_7///Internal:Intron_7-Intron_7///Internal:Intron_6-Intron_6///C_Terminal:Intron_2-Downstream	0///0///0///0///0	-///-///-///-///Partial_Amplification	-///-///-///-///-	-///-///-///-///-	-///-///-///-///-	-///-///-///-///0.124497991968	-///-///-///-///-	-///-///-///-///0.120274914089	-///-///-///-///-	dgv33e55~75~100~0.00389105058366///nsv520745~100~96~0.000987166831194///nsv831905~46~35~0.0105263157895	-~-~-~-	well10322~96~100~0.0019267822736	-~-~-~-	-~-~-~-	-~-~-~-	-~-~-~-	-~-~-~-	-~-~-~-~-~-~-~-	-~-~-~-~-~-~-~-	-	-~-///607667~-///-~-///-~-///610869~-	Molecular Function: structural molecule activity (GO:0005198)~Biological Process: cell adhesion (GO:0007155)~Cellular Component: actin cytoskeleton (GO:0015629)///Molecular Function: structural molecule activity (GO:0005198)~Biological Process: cell adhesion (GO:0007155)~Cellular Component: actin cytoskeleton (GO:0015629)///NULL///Molecular Function: structural molecule activity (GO:0005198)~Biol…	CTNNA3~Alzheimer disease, increased risk, association with ?(CTNNA3)///CTNNA3~Alzheimer disease, increased risk, association with ?(CTNNA3)///CTNNA3~Alzheimer disease, increased risk, association with ?(CTNNA3)///CTNNA3~Alzheimer disease, increased risk, association with ?(CTNNA3)///-~-	carcinoma$NS$malignant_melanoma$glioma$lymphoid_neoplasm~35///carcinoma$NS$malignant_melanoma$glioma$lymphoid_neoplasm~35///carcinoma$NS$malignant_melanoma$glioma$lymphoid_neoplasm~35///carcinoma$NS$malignant_melanoma$glioma$lymphoid_neoplasm~35///malignant_melanoma$carcinoma~17	-///-///-///-///-	-///-///-///-///-	-///-///-///-///-	-~-///-~-///-~-///-~-///-~-	-///-///-///-///-	-///-///-///-///-	CTNNA3~22237106,22960745,22941189///CTNNA3~22237106,22960745,22941189///CTNNA3~22237106,22960745,22941189///CTNNA3~22237106,22960745,22941189///-~-	-///-///-///-///-	-///-///-///-///-	GO:0016337~cell-cell adhesion///GO:0016337~cell-cell adhesion///GO:0016337~cell-cell adhesion///GO:0016337~cell-cell adhesion///-	DOID:10591~pre-eclampsia$DOID:12930~dilated cardiomyopathy$DOID:2841~asthma$DOID:10652~Alzheimer's disease///DOID:10591~pre-eclampsia$DOID:12930~dilated cardiomyopathy$DOID:2841~asthma$DOID:10652~Alzheimer's disease///DOID:10591~pre-eclampsia$DOID:12930~dilated cardiomyopathy$DOID:2841~asthma$DOID:10652~Alzheimer's disease///DOID:10591~pre-eclampsia$DOID:12930~dilated cardiomyopathy$DOID:2841~ast…	-	-
chr10	71959948	71992518	loss	-	PPA1(uc001jqv.1)	Protein_Coding	C_Terminal:Intron_1-Downstream	0	Partial_Deletion	-	-	-	0.919629	-	0.926437	-	-~-~-~-	esv32737~2~100~0.0392156862745///esv100733~100~6~0.5///esv211386~100~4~0.351351351351	-~-~-~-	-~-~-~-	-~-~-~-	-~-~-~-	-~-~-~-	Abnormality of the heart~0~100~Pathogenic~classified by single submitter~RCV000052511///Global developmental delay~0~100~Pathogenic~classified by single submitter~RCV000052530	-~-~-~-~-~-~-~-	-~-~-~-~-~-~-~-	-	179030~-	Molecular Function: magnesium ion binding (GO:0000287)~Molecular Function: inorganic diphosphatase activity (GO:0004427)~Cellular Component: cytoplasm (GO:0005737)~Biological Process: phosphate metabolic process (GO:0006796)	-~-	carcinoma~3	-	-	-	-~-	-	-	-~-	DB02212	Cytosolic tRNA aminoacylation~Gene Expression~Pyrophosphate hydrolysis~tRNA Aminoacylation	GO:0006796~phosphate metabolic process$GO:0071344~diphosphate metabolic process	-	4*~Abnormality of the heart-RCV000052511~Unlikely Pathogenic	-
chr10	75490217	75727098	gain	-	AGAP5(uc001juu.3)///BMS1P4(uc001juv.3)///BMS1P4(uc010qkm.1)///SEC24C(uc010qkn.1)///SEC24C(uc009xrj.1)///SEC24C(uc001juw.2)///SEC24C(uc001jux.2)///SEC24C(uc010qko.1)///SEC24C(uc010qkp.1)///SEC24C(uc010qkq.1)///FUT11(uc001juy.1)///FUT11(uc001juz.1)///FUT11(uc001jva.2)///CHCHD1(uc001jvb.2)///CHCHD1(uc001jvc.3)///KIAA0913(uc009xrk.1)///KIAA0913(uc001jve.2)///KIAA0913(uc009xrl.2)///KIAA0913(uc001jvf.2…	Protein_Coding///Noncoding_RNA///Noncoding_RNA///Noncoding_RNA///Protein_Coding///Protein_Coding///Protein_Coding///Protein_Coding///Protein_Coding///Protein_Coding///Protein_Coding///Protein_Coding///Protein_Coding///Protein_Coding///Protein_Coding///Protein_Coding///Protein_Coding///Protein_Coding///Protein_Coding///Noncoding_RNA///Noncoding_RNA///Protein_Coding///Protein_Coding///Protein_Codin…	Upstream-5UTR///Upstream-noncoding_rna///Upstream-noncoding_rna///Whole_Amplification///Whole_Amplification///Whole_Amplification///Whole_Amplification///Whole_Amplification///Whole_Amplification///Whole_Amplification///Whole_Amplification///Whole_Amplification///Whole_Amplification///Whole_Amplification///Whole_Amplification///Whole_Amplification///Whole_Amplification///Whole_Amplification///Who…	0///0///0///0///0///0///0///0///0///0///0///0///0///0///0///0///0///0///0///0///0///0///0///0///0///0///0///0///0///0///0///0///0///0///0///0///0///0///0///0///0///0///0///0///0///0///0///0///0///0///0	-///-///-///Amplified///Amplified///Amplified///Amplified///Amplified///Amplified///Amplified///Amplified///Amplified///Amplified///Amplified///Amplified///Amplified///Amplified///Amplified///Amplified///Amplified///Amplified///Amplified///Amplified///Amp	-///-///-///-///-///-///-///-///-///-///-///-///-///-///-///-///-///-///-///-///-///-///-///-///-///-///-///-///-///-///-///-///-///-///-///-///-///-///-///-///-///-///-///-///-///-///-///-///-///-///-	-///-///-///-///-///-///-///-///-///-///-///-///-///-///-///-///-///-///-///-///-///-///-///-///-///-///-///-///-///-///-///-///-///-///-///-///-///-///-///-///-///-///-///-///-///-///-///-///-///-///-	-///-///-///-///-///-///-///-///-///-///-///-///-///-///-///-///-///-///-///-///-///-///-///-///-///-///-///-///-///-///-///-///-///-///-///-///-///-///-///-///-///-///-///-///-///-///-///-///-///-///-	-///-///-///1.0///1.0///1.0///1.0///1.0///1.0///1.0///1.0///1.0///1.0///1.0///1.0///1.0///1.0///1.0///1.0///1.0///1.0///1.0///1.0///1.0///1.0///1.0///1.0///1.0///1.0///1.0///1.0///1.0///1.0///1.0///1.0///1.0///1.0///1.0///1.0///1.0///1.0///1.0///1.0///1.0	-///-///-///-///-///-///-///-///-///-///-///-///-///-///-///-///-///-///-///-///-///-///-///-///-///-///-///-///-///-///-///-///-///-///-///-///-///-///-///-///-///-///-///-///-///-///-///-///-///-///-	-///-///-///-///1.0///1.0///1.0///1.0///1.0///1.0///1.0///1.0///1.0///1.0///1.0///1.0///1.0///1.0///1.0///-///-///1.0///1.0///1.0///1.0///1.0///1.0///1.0///1.0///1.0///1.0///1.0///1.0///1.0///1.0///1.0///1.0///-///1.0///1.0///1.0///1.0///1.0///1.0///1.0//	-///-///-///-///-///-///-///-///-///-///-///-///-///-///-///-///-///-///-///-///-///-///-///-///-///-///-///-///-///-///-///-///-///-///-///-///-///-///-///-///-///-///-///-///-///-///-///-///-///-///-	nsv831912~57~46~0.0105263157895///nsv825468~92~81~0.0322580645161///esv1806905~100~0~0.166666666667///esv7442~100~0~1.0///nsv521018~100~13~0.000493583415597	-~-~-~-	-~-~-~-	-~-~-~-	-~-~-~-	-~-~-~-	-~-~-~-	-~-~-~-	-~-~-~-~-~-~-~-	-~-~-~-~-~-~-~-	-	-~-///-~-///-~-///-~-///-~-///-~-///607185~-///-~-///-~-///-~-///-~-///-~-///-~-///-~-///608842~-///-~-///-~-///-~-///-~-///-~-///-~-///-~-///-~-///-~-///-~-///-~-///603268~-///-~-///-~-///-~-///-~-///602123~-///-~-///-~-///-~-///-~-///-~-///-~-///-~-///-	Molecular Function: ARF GTPase activator activity (GO:0008060)~Molecular Function: zinc ion binding (GO:0008270)~Biological Process: regulation of ARF GTPase activity (GO:0032312)///-///-///-///NULL///NULL///NULL///NULL///NULL///NULL///NULL///Biological Process: protein amino acid glycosylation (GO:0006486)~Molecular Function: fucosyltransferase activity (GO:0008417)~Cellular Component: membrane …	-~-///-~-///-~-///-~-///-~-///-~-///-~-///-~-///-~-///-~-///-~-///-~-///-~-///-~-///-~-///-~-///-~-///-~-///-~-///-~-///-~-///-~-///-~-///-~-///-~-///-~-///-~-///-~-///-~-///-~-///-~-///-~-///-~-///-~-///-~-///-~-///-~-///-~-///-~-///-~-///-~-///-~-///-~-	-~-///-~-///-~-///carcinoma$malignant_melanoma$glioma~8///carcinoma$malignant_melanoma$glioma~8///carcinoma$malignant_melanoma$glioma~8///carcinoma$malignant_melanoma$glioma~8///carcinoma$malignant_melanoma$glioma~8///carcinoma$malignant_melanoma$glioma~8	-///-///-///-///-///-///-///-///-///-///-///-///-///-///-///-///-///-///-///-///-///-///-///-///-///-///-///-///-///-///-///-///-///-///-///-///-///-///-///-///-///-///-///-///-///Oncogene///Oncogene///Oncogene///Oncogene///Oncogene///Oncogene	-///-///-///-///-///-///-///-///-///-///-///-///-///-///-///-///-///-///-///-///-///-///-///-///-///-///-///-///-///-///-///-///-///-///-///-///-///-///-///-///-///-///-///-///-///-///-///-///-///-///-	-///-///-///-///-///-///-///-///-///-///-///-///-///-///-///-///-///-///-///-///-///-///-///-///-///-///-///-///-///-///-///-///-///-///-///-///-///-///-///-///-///-///-///-///-///-///-///-///-///-///-	-~-///-~-///-~-///-~-///-~-///-~-///-~-///-~-///-~-///-~-///-~-///-~-///-~-///-~-///-~-///-~-///-~-///-~-///-~-///-~-///-~-///-~-///-~-///-~-///-~-///-~-///-~-///-~-///-~-///-~-///-~-///-~-///-~-///-~-///-~-///-~-///-~-///-~-///-~-///-~-///-~-///-~-///-~-	-///-///-///-///-///-///-///-///-///-///-///-///-///-///-///-///-///-///-///-///-///-///-///-///-///-///-///-///-///-///-///-///-///-///-///-///-///-///-///-///-///-///-///-///-///-///-///-///-///-///-	-///-///-///-///-///-///-///-///-///-///-///-///-///-///-///-///-///-///-///-///-///-///-///-///-///-///-///-///-///-///-///-///-///-///-///-///-///-///-///-///-///-///-///-///-///-///-///-///-///-///-	-~-///-~-///-~-///-~-///-~-///-~-///-~-///-~-///-~-///-~-///-~-///-~-///-~-///-~-///-~-///-~-///-~-///-~-///-~-///-~-///-~-///-~-///-~-///-~-///-~-///NDST2~22237106///NDST2~22237106///NDST2~22237106///NDST2~22237106///NDST2~22237106///NDST2~22237106///CAM	-///-///-///-///-///-///-///-///-///-///-///-///-///-///-///-///-///-///-///-///-///-///-///-///-///-///-///-///-///-///-///DB08699///DB08699///DB08699///DB08699///DB08699///DB08699///DB08699///DB08699///DB08699///DB08699///DB08699///DB08699///DB08699///-	-///-///-///Adaptive Immune System~Antigen Presentation: Folding, assembly and peptide loading of class I MHC~Asparagine N-linked glycosylation~COPII (Coat Protein 2) Mediated Vesicle Transport~Class I MHC mediated antigen processing & presentation~ER to	GO:0032312~regulation of ARF GTPase activity///-///-///GO:0006886~intracellular protein transport$GO:0006888~ER to Golgi vesicle-mediated transport$GO:0006888~ER to Golgi vesicle-mediated transport$GO:0016044~cellular membrane organization$GO:0016192~vesicle-mediated transport///GO:0006886~intracellular protein transport$GO:0006888~ER to Golgi vesicle-mediated transport$GO:0006888~ER to Golgi ves…	-///-///-///-///-///-///-///-///-///-///-///-///-///-///-///-///-///-///-///-///-///-///-///-///-///-///-///-///-///-///-///DOID:9351~diabetes mellitus$DOID:1240~leukemia$DOID:1036~chronic leukemia$DOID:8692~myeloid leukemia$DOID:769~neuroblastoma$DOID:85	3~PLAU~Predicted Pathogenic	-
chr10	96499710	96557336	loss	-	CYP2C19(uc009xus.1)///CYP2C19(uc010qny.1)///CYP2C19(uc010qnz.1)	Protein_Coding///Protein_Coding///Protein_Coding	C_Terminal:Intron_1-Downstream///Internal:Intron_6-Intron_10///N_Terminal:Upstream-Intron_5	0///0///0	Partial_Deletion///Frameshift///Partial_Deletion	-///35-252///-	-///-///-	-///-///-	0.798913043478///0.445103857567///0.526158445441	-///0.529673590504///0.526158445441	0.816425120773///0.463675213675///0.557142857143	-///0.536324786325///0.557142857143	-~-~-~-	nsv522538~33~82~0.000493583415597///dgv4217e59~25~100~0.5///dgv4218e59~18~59~0.666666666667///nsv516555~100~22~0.000987166831194	-~-~-~-	-~-~-~-	-~-~-~-	-~-~-~-	-~-~-~-	Hydronephrosis~1~100~Pathogenic~classified by single submitter~RCV000052564///Abnormal facial shape~0~100~Pathogenic~classified by single submitter~RCV000052565	-~-~-~-~-~-~-~-	-~-~-~-~-~-~-~-	-	-~-///-~-///124020~Proguanil poor metabolizer, 609535 (3)$601131~-	Molecular Function: monooxygenase activity (GO:0004497)~Molecular Function: iron ion binding (GO:0005506)~Molecular Function: electron carrier activity (GO:0009055)~Molecular Function: heme binding (GO:0020037)///Molecular Function: monooxygenase activity (GO:0004497)~Molecular Function: iron ion binding (GO:0005506)~Molecular Function: electron carrier activity (GO:0009055)~Molecular Function: h…	CYP2C19~Altered catalytic activity, association with(CYP2C19)$Poor metaboliser, association with ?(CYP2C19)$Ultrarapid metaboliser, association with(CYP2C19)$Reduced expression, association with(CYP2C19)$Reduced holoprotein levels, association with(CYP2C19)$Poor metaboliser, association with(CYP2C19)///CYP2C19~Altered catalytic activity, association with(CYP2C19)$Poor metaboliser, association wit…	malignant_melanoma$carcinoma$glioma$primitive_neuroectodermal_tumour-medulloblastoma~16///malignant_melanoma$carcinoma$glioma$primitive_neuroectodermal_tumour-medulloblastoma~16///malignant_melanoma$carcinoma$glioma$primitive_neuroectodermal_tumour-medulloblastoma~16	-///-///-	-///-///-	-///-///-	-~-///-~-///-~-	-///-///-	-///-///-	CYP2C19~22895193,21478487,22927308///CYP2C19~22895193,21478487,22927308///CYP2C19~22895193,21478487,22927308	-///-///-	Biological oxidations~Cytochrome P450 - arranged by substrate type~Metabolism~Phase 1 - Functionalization of compounds~Xenobiotics///Biological oxidations~Cytochrome P450 - arranged by substrate type~Metabolism~Phase 1 - Functionalization of compounds~Xenobiotics///Biological oxidations~Cytochrome P450 - arranged by substrate type~Metabolism~Phase 1 - Functionalization of compounds~Xenobiotics	GO:0008202~steroid metabolic process$GO:0016098~monoterpenoid metabolic process$GO:0017144~drug metabolic process$GO:0017144~drug metabolic process$GO:0042738~exogenous drug catabolic process$GO:0046483~heterocycle metabolic process$GO:0055114~oxidation reduction$GO:0055114~oxidation reduction///GO:0008202~steroid metabolic process$GO:0016098~monoterpenoid metabolic process$GO:0017144~drug metabo…	DOID:9538~multiple myeloma$DOID:5082~liver cirrhosis$DOID:5428~bladder cancer$DOID:2985~chronic rejection of renal transplant$DOID:3686~primary Helicobacter infectious disease$DOID:0060035~medical disorder$DOID:750~peptic ulcer$DOID:1826~epilepsy$DOID:0070004~myeloma$DOID:4607~biliary tract cancer$DOID:9351~diabetes mellitus$DOID:11963~esophagitis$DOID:3393~coronary heart disease$DOID:4241~malign…	3~CYP2C19~Predicted Pathogenic	-
chr10	96499710	96557336	loss	-	CYP2C19(uc009xus.1)///CYP2C19(uc010qny.1)///CYP2C19(uc010qnz.1)	Protein_Coding///Protein_Coding///Protein_Coding	C_Terminal:Intron_1-Downstream///Internal:Intron_6-Intron_10///N_Terminal:Upstream-Intron_5	0///0///0	Partial_Deletion///Frameshift///Partial_Deletion	-///35-252///-	-///-///-	-///-///-	0.798913043478///0.445103857567///0.526158445441	-///0.529673590504///0.526158445441	0.816425120773///0.463675213675///0.557142857143	-///0.536324786325///0.557142857143	-~-~-~-	nsv522538~33~82~0.000493583415597///dgv4217e59~25~100~0.5///dgv4218e59~18~59~0.666666666667///nsv516555~100~22~0.000987166831194	-~-~-~-	-~-~-~-	-~-~-~-	-~-~-~-	-~-~-~-	Hydronephrosis~1~100~Pathogenic~classified by single submitter~RCV000052564///Abnormal facial shape~0~100~Pathogenic~classified by single submitter~RCV000052565	-~-~-~-~-~-~-~-	-~-~-~-~-~-~-~-	-	-~-///-~-///124020~Proguanil poor metabolizer, 609535 (3)$601131~-	Molecular Function: monooxygenase activity (GO:0004497)~Molecular Function: iron ion binding (GO:0005506)~Molecular Function: electron carrier activity (GO:0009055)~Molecular Function: heme binding (GO:0020037)///Molecular Function: monooxygenase activity (GO:0004497)~Molecular Function: iron ion binding (GO:0005506)~Molecular Function: electron carrier activity (GO:0009055)~Molecular Function: h…	CYP2C19~Altered catalytic activity, association with(CYP2C19)$Poor metaboliser, association with ?(CYP2C19)$Ultrarapid metaboliser, association with(CYP2C19)$Reduced expression, association with(CYP2C19)$Reduced holoprotein levels, association with(CYP2C19)$Poor metaboliser, association with(CYP2C19)///CYP2C19~Altered catalytic activity, association with(CYP2C19)$Poor metaboliser, association wit…	malignant_melanoma$carcinoma$glioma$primitive_neuroectodermal_tumour-medulloblastoma~16///malignant_melanoma$carcinoma$glioma$primitive_neuroectodermal_tumour-medulloblastoma~16///malignant_melanoma$carcinoma$glioma$primitive_neuroectodermal_tumour-medulloblastoma~16	-///-///-	-///-///-	-///-///-	-~-///-~-///-~-	-///-///-	-///-///-	CYP2C19~22895193,21478487,22927308///CYP2C19~22895193,21478487,22927308///CYP2C19~22895193,21478487,22927308	-///-///-	Biological oxidations~Cytochrome P450 - arranged by substrate type~Metabolism~Phase 1 - Functionalization of compounds~Xenobiotics///Biological oxidations~Cytochrome P450 - arranged by substrate type~Metabolism~Phase 1 - Functionalization of compounds~Xenobiotics///Biological oxidations~Cytochrome P450 - arranged by substrate type~Metabolism~Phase 1 - Functionalization of compounds~Xenobiotics	GO:0008202~steroid metabolic process$GO:0016098~monoterpenoid metabolic process$GO:0017144~drug metabolic process$GO:0017144~drug metabolic process$GO:0042738~exogenous drug catabolic process$GO:0046483~heterocycle metabolic process$GO:0055114~oxidation reduction$GO:0055114~oxidation reduction///GO:0008202~steroid metabolic process$GO:0016098~monoterpenoid metabolic process$GO:0017144~drug metabo…	DOID:9538~multiple myeloma$DOID:5082~liver cirrhosis$DOID:5428~bladder cancer$DOID:2985~chronic rejection of renal transplant$DOID:3686~primary Helicobacter infectious disease$DOID:0060035~medical disorder$DOID:750~peptic ulcer$DOID:1826~epilepsy$DOID:0070004~myeloma$DOID:4607~biliary tract cancer$DOID:9351~diabetes mellitus$DOID:11963~esophagitis$DOID:3393~coronary heart disease$DOID:4241~malign…	3~CYP2C19~Predicted Pathogenic	-
chr10	96499710	96557336	loss	-	CYP2C19(uc009xus.1)///CYP2C19(uc010qny.1)///CYP2C19(uc010qnz.1)	Protein_Coding///Protein_Coding///Protein_Coding	C_Terminal:Intron_1-Downstream///Internal:Intron_6-Intron_10///N_Terminal:Upstream-Intron_5	0///0///0	Partial_Deletion///Frameshift///Partial_Deletion	-///35-252///-	-///-///-	-///-///-	0.798913043478///0.445103857567///0.526158445441	-///0.529673590504///0.526158445441	0.816425120773///0.463675213675///0.557142857143	-///0.536324786325///0.557142857143	-~-~-~-	nsv522538~33~82~0.000493583415597///dgv4217e59~25~100~0.5///dgv4218e59~18~59~0.666666666667///nsv516555~100~22~0.000987166831194	-~-~-~-	-~-~-~-	-~-~-~-	-~-~-~-	-~-~-~-	Hydronephrosis~1~100~Pathogenic~classified by single submitter~RCV000052564///Abnormal facial shape~0~100~Pathogenic~classified by single submitter~RCV000052565	-~-~-~-~-~-~-~-	-~-~-~-~-~-~-~-	-	-~-///-~-///124020~Proguanil poor metabolizer, 609535 (3)$601131~-	Molecular Function: monooxygenase activity (GO:0004497)~Molecular Function: iron ion binding (GO:0005506)~Molecular Function: electron carrier activity (GO:0009055)~Molecular Function: heme binding (GO:0020037)///Molecular Function: monooxygenase activity (GO:0004497)~Molecular Function: iron ion binding (GO:0005506)~Molecular Function: electron carrier activity (GO:0009055)~Molecular Function: h…	CYP2C19~Altered catalytic activity, association with(CYP2C19)$Poor metaboliser, association with ?(CYP2C19)$Ultrarapid metaboliser, association with(CYP2C19)$Reduced expression, association with(CYP2C19)$Reduced holoprotein levels, association with(CYP2C19)$Poor metaboliser, association with(CYP2C19)///CYP2C19~Altered catalytic activity, association with(CYP2C19)$Poor metaboliser, association wit…	malignant_melanoma$carcinoma$glioma$primitive_neuroectodermal_tumour-medulloblastoma~16///malignant_melanoma$carcinoma$glioma$primitive_neuroectodermal_tumour-medulloblastoma~16///malignant_melanoma$carcinoma$glioma$primitive_neuroectodermal_tumour-medulloblastoma~16	-///-///-	-///-///-	-///-///-	-~-///-~-///-~-	-///-///-	-///-///-	CYP2C19~22895193,21478487,22927308///CYP2C19~22895193,21478487,22927308///CYP2C19~22895193,21478487,22927308	-///-///-	Biological oxidations~Cytochrome P450 - arranged by substrate type~Metabolism~Phase 1 - Functionalization of compounds~Xenobiotics///Biological oxidations~Cytochrome P450 - arranged by substrate type~Metabolism~Phase 1 - Functionalization of compounds~Xenobiotics///Biological oxidations~Cytochrome P450 - arranged by substrate type~Metabolism~Phase 1 - Functionalization of compounds~Xenobiotics	GO:0008202~steroid metabolic process$GO:0016098~monoterpenoid metabolic process$GO:0017144~drug metabolic process$GO:0017144~drug metabolic process$GO:0042738~exogenous drug catabolic process$GO:0046483~heterocycle metabolic process$GO:0055114~oxidation reduction$GO:0055114~oxidation reduction///GO:0008202~steroid metabolic process$GO:0016098~monoterpenoid metabolic process$GO:0017144~drug metabo…	DOID:9538~multiple myeloma$DOID:5082~liver cirrhosis$DOID:5428~bladder cancer$DOID:2985~chronic rejection of renal transplant$DOID:3686~primary Helicobacter infectious disease$DOID:0060035~medical disorder$DOID:750~peptic ulcer$DOID:1826~epilepsy$DOID:0070004~myeloma$DOID:4607~biliary tract cancer$DOID:9351~diabetes mellitus$DOID:11963~esophagitis$DOID:3393~coronary heart disease$DOID:4241~malign…	3~CYP2C19~Predicted Pathogenic	-
chr10	96506051	96557336	loss	-	CYP2C19(uc009xus.1)///CYP2C19(uc010qny.1)///CYP2C19(uc010qnz.1)	Protein_Coding///Protein_Coding///Protein_Coding	C_Terminal:Intron_1-Downstream///Internal:Intron_6-Intron_10///N_Terminal:Upstream-Intron_5	0///0///0	Partial_Deletion///Frameshift///Partial_Deletion	-///35-252///-	-///-///-	-///-///-	0.798913043478///0.445103857567///0.526158445441	-///0.529673590504///0.526158445441	0.816425120773///0.463675213675///0.557142857143	-///0.536324786325///0.557142857143	-~-~-~-	nsv522538~29~80~0.000493583415597///dgv4217e59~22~100~0.5///dgv4218e59~18~67~0.666666666667///nsv516555~100~25~0.000987166831194	-~-~-~-	-~-~-~-	-~-~-~-	-~-~-~-	-~-~-~-	Hydronephrosis~1~100~Pathogenic~classified by single submitter~RCV000052564///Abnormal facial shape~0~100~Pathogenic~classified by single submitter~RCV000052565	-~-~-~-~-~-~-~-	-~-~-~-~-~-~-~-	-	-~-///-~-///124020~Proguanil poor metabolizer, 609535 (3)$601131~-	Molecular Function: monooxygenase activity (GO:0004497)~Molecular Function: iron ion binding (GO:0005506)~Molecular Function: electron carrier activity (GO:0009055)~Molecular Function: heme binding (GO:0020037)///Molecular Function: monooxygenase activity (GO:0004497)~Molecular Function: iron ion binding (GO:0005506)~Molecular Function: electron carrier activity (GO:0009055)~Molecular Function: h…	CYP2C19~Altered catalytic activity, association with(CYP2C19)$Poor metaboliser, association with ?(CYP2C19)$Ultrarapid metaboliser, association with(CYP2C19)$Reduced expression, association with(CYP2C19)$Reduced holoprotein levels, association with(CYP2C19)$Poor metaboliser, association with(CYP2C19)///CYP2C19~Altered catalytic activity, association with(CYP2C19)$Poor metaboliser, association wit…	malignant_melanoma$carcinoma$glioma$primitive_neuroectodermal_tumour-medulloblastoma~16///malignant_melanoma$carcinoma$glioma$primitive_neuroectodermal_tumour-medulloblastoma~16///malignant_melanoma$carcinoma$glioma$primitive_neuroectodermal_tumour-medulloblastoma~16	-///-///-	-///-///-	-///-///-	-~-///-~-///-~-	-///-///-	-///-///-	CYP2C19~22895193,21478487,22927308///CYP2C19~22895193,21478487,22927308///CYP2C19~22895193,21478487,22927308	-///-///-	Biological oxidations~Cytochrome P450 - arranged by substrate type~Metabolism~Phase 1 - Functionalization of compounds~Xenobiotics///Biological oxidations~Cytochrome P450 - arranged by substrate type~Metabolism~Phase 1 - Functionalization of compounds~Xenobiotics///Biological oxidations~Cytochrome P450 - arranged by substrate type~Metabolism~Phase 1 - Functionalization of compounds~Xenobiotics	GO:0008202~steroid metabolic process$GO:0016098~monoterpenoid metabolic process$GO:0017144~drug metabolic process$GO:0017144~drug metabolic process$GO:0042738~exogenous drug catabolic process$GO:0046483~heterocycle metabolic process$GO:0055114~oxidation reduction$GO:0055114~oxidation reduction///GO:0008202~steroid metabolic process$GO:0016098~monoterpenoid metabolic process$GO:0017144~drug metabo…	DOID:9538~multiple myeloma$DOID:5082~liver cirrhosis$DOID:5428~bladder cancer$DOID:2985~chronic rejection of renal transplant$DOID:3686~primary Helicobacter infectious disease$DOID:0060035~medical disorder$DOID:750~peptic ulcer$DOID:1826~epilepsy$DOID:0070004~myeloma$DOID:4607~biliary tract cancer$DOID:9351~diabetes mellitus$DOID:11963~esophagitis$DOID:3393~coronary heart disease$DOID:4241~malign…	3~CYP2C19~Predicted Pathogenic	-
chr10	107625071	107682005	loss	-	BC036309(uc001kyk.2)	Noncoding_RNA	Upstream	217919	-	-	-	-	-	-	-	-	-~-~-~-	essv21028~25~100~0.0///dgv319e1~36~100~0.0///nsv428237~36~100~0.0161290322581///dgv34e55~72~100~0.00259403372244///dgv320e1~65~100~0.0///esv24138~80~100~0.00221729490022///nsv467448~100~98~0.000642260757868///nsv525954~100~98~0.000493583415597///nsv818784~100~98~0.0178571428571///esv211109~100~7~0.167567567568///esv211385~100~7~0.183783783784///nsv508605~21~24~0.25///nsv438179~100~20~0.0074349442…	-~-~-~-	-~-~-~-	-~-~-~-	-~-~-~-	-~-~-~-	-~-~-~-	-~-~-~-~-~-~-~-	1000G_CNVnator962_1741~100~0~0.12474012474~0.0~0.0~0.474308300395~0.0	-	-~-	-	-~-	-~-	-	-	-	-~-	-	-	-~-	-	-	-	-	-	-
chr10	129328254	129350641	loss	-	NPS(uc001ljx.1)	Protein_Coding	N_Terminal:Upstream-Intron_2	0	Partial_Deletion	-	-	-	0.23622	0.23622	0.333333	0.333333	-~-~-~-	nsv7607~49~100~0.111111111111	-~-~-~-	-~-~-~-	-~-~-~-	-~-~-~-	-~-~-~-	Developmental Delay and additional significant developmental and morphological phenotypes referred for genetic testing~0~100~Pathogenic~classified by single submitter~RCV000051103///Developmental Delay and additional significant developmental and morphological phenotypes referred for genetic testing~0~100~Pathogenic~classified by single submitter~RCV000051069///Low-set ears~0~100~Pathogenic~class…	-~-~-~-~-~-~-~-	1000G_CNVnator962_1830~100~2~0.0467775467775~0.0~0.284810126582~0.0~0.0	-	609513~-	NULL	-~-	lymphoid_neoplasm~1	-	-	-	-~-	-	-	-~-	-	Class A/1 (Rhodopsin-like receptors)~G alpha (q) signalling events~G alpha (s) signalling events~GPCR downstream signaling~GPCR ligand binding~Peptide ligand-binding receptors~Signal Transduction~Signaling by GPCR	GO:0007218~neuropeptide signaling pathway	DOID:2841~asthma	4*~Developmental Delay and additional significant developmental and morphological phenotypes referred for genetic testing-RCV000051103~Unlikely Pathogenic	-
chr10	135153849	135276845	loss	-	PRAP1(uc001lmp.2)///PRAP1(uc001lmr.2)///PRAP1(uc001lmq.1)///C10orf125(uc001lms.2)///C10orf125(uc001lmt.2)///ECHS1(uc001lmu.2)///PAOX(uc001lmv.2)///PAO(uc001lmw.2)///PAOX(uc001lmx.2)///PAOX(uc001lmy.2)///PAOX(uc001lmz.2)///PAO(uc001lna.2)///PAOX(uc001lnb.2)///PAO(uc001lnc.2)///MTG1(uc001lnd.2)///MTG1(uc010qve.1)///SPRN(uc001lnf.3)///FLJ00268(uc001lng.2)///FLJ00268(uc001lnh.1)	Protein_Coding///Protein_Coding///Protein_Coding///Protein_Coding///Protein_Coding///Protein_Coding///Protein_Coding///Noncoding_RNA///Protein_Coding///Protein_Coding///Noncoding_RNA///Noncoding_RNA///Noncoding_RNA///Noncoding_RNA///Protein_Coding///Protein_Coding///Protein_Coding///Noncoding_RNA///Protein_Coding	Whole_Deletion///Whole_Deletion///Whole_Deletion///Whole_Deletion///Whole_Deletion///Whole_Deletion///Whole_Deletion///Whole_Deletion///Whole_Deletion///Whole_Deletion///Whole_Deletion///Whole_Deletion///Whole_Deletion///Whole_Deletion///Whole_Deletion///Whole_Deletion///Whole_Deletion///Upstream-noncoding_rna///N_Terminal:Upstream-Intron_4	0///0///0///0///0///0///0///0///0///0///0///0///0///0///0///0///0///0///0	Deleted///Deleted///Deleted///Deleted///Deleted///Deleted///Deleted///Deleted///Deleted///Deleted///Deleted///Deleted///Deleted///Deleted///Deleted///Deleted///Deleted///-///Partial_Deletion	-///-///-///-///-///-///-///-///-///-///-///-///-///-///-///-///-///-///-	-///-///-///-///-///-///-///-///-///-///-///-///-///-///-///-///-///-///-	-///-///-///-///-///-///-///-///-///-///-///-///-///-///-///-///-///-///-	1.0///1.0///1.0///1.0///1.0///1.0///1.0///1.0///1.0///1.0///1.0///1.0///1.0///1.0///1.0///1.0///1.0///-///0.794495412844	-///-///-///-///-///-///-///-///-///-///-///-///-///-///-///-///-///-///0.794495412844	1.0///1.0///1.0///1.0///1.0///1.0///1.0///-///1.0///1.0///-///-///-///-///1.0///1.0///1.0///-///0.722590139809	-///-///-///-///-///-///-///-///-///-///-///-///-///-///-///-///-///-///0.722590139809	-~-~-~-	nsv528260~16~100~0.000493583415597///dgv328e1~18~55~0.0///nsv832036~10~22~0.136842105263///nsv470980~31~56~0.0158013544018///essv9566~31~100~0.0///essv20368~41~55~0.0///nsv832040~65~58~0.0315789473684///nsv467509~83~50~0.000642260757868///dgv4324e59~17~0~0.333333333333///esv211479~39~0~0.0432432432432///nsv527785~100~47~0.000493583415597///esv211118~100~3~0.0702702702703///esv211137~100~2~0.04324…	-~-~-~-	well10581~100~16~0.366088631985	-~-~-~-	-~-~-~-	-~-~-~-	Developmental Delay and additional significant developmental and morphological phenotypes referred for genetic testing~0~100~Pathogenic~classified by single submitter~RCV000051103///Developmental Delay and additional significant developmental and morphological phenotypes referred for genetic testing~1~100~Pathogenic~classified by single submitter~RCV000051069///Abnormality of the bladder~1~100~Pa…	-~-~-~-~-~-~-~-	1000G_CNVnator962_1942~100~0~0.0571725571726~0.0~0.0~0.0~0.161290322581///1000G_CNVnator962_1943~100~3~0.00519750519751~0.0~0.0~0.0~0.0146627565982///1000G_CNVnator962_1944~100~0~0.732848232848~0.171428571429~0.886075949367~0.96837944664~0.83284457478	hsa-miR-3944	-~-///609776~-///-~-///-~-///-~-///602292~-///-~-///-~-///-~-///-~-///-~-///-~-///-~-///-~-///-~-///-~-///610447~-///-~-///-~-	NULL///-///-///Biological Process: carbohydrate transport (GO:0008643)///Biological Process: carbohydrate transport (GO:0008643)///NULL///NULL///-///NULL///NULL///-///-///-///-///NULL///NULL///-///-///NULL	-~-///-~-///-~-///-~-///-~-///-~-///-~-///-~-///-~-///-~-///-~-///-~-///-~-///-~-///-~-///-~-///SPRN~Creutzfeldt-Jakob disease, variant ?(SPRN)///-~-///-~-	carcinoma~1///carcinoma~1///carcinoma~1///-~-///-~-///carcinoma~1///carcinoma~3///-~-///carcinoma~3///carcinoma~3///carcinoma~3///-~-///carcinoma~3///-~-///carcinoma$malignant_melanoma~5///carcinoma$malignant_melanoma~5///-~-///-~-///-~-	-///-///-///-///-///-///-///-///-///-///-///-///-///-///-///-///-///-///-	-///-///-///-///-///-///-///-///-///-///-///-///-///-///-///-///-///-///-	-///-///-///-///-///-///-///-///-///-///-///-///-///-///-///-///-///-///-	-~-///-~-///-~-///-~-///-~-///-~-///-~-///-~-///-~-///-~-///-~-///-~-///-~-///-~-///-~-///-~-///-~-///-~-///-~-	-///-///-///-///-///-///-///-///-///-///-///-///-///-///-///-///-///-///-	-///-///-///-///-///-///-///-///-///-///-///-///-///-///-///-///-///-///-	-~-///-~-///-~-///-~-///-~-///-~-///-~-///-~-///-~-///-~-///-~-///-~-///-~-///-~-///MTG1~22101766///MTG1~22101766///-~-///-~-///-~-	-///-///-///-///-///DB03059~DB04117~DB02563~DB02910///-///-///-///-///-///-///-///-///-///-///-///-///-	-///-///-///-///-///Beta oxidation of butanoyl-CoA to acetyl-CoA~Beta oxidation of decanoyl-CoA to octanoyl-CoA-CoA~Beta oxidation of hexanoyl-CoA to butanoyl-CoA~Beta oxidation of lauroyl-CoA to decanoyl-CoA-CoA~Beta oxidation of octanoyl-CoA to hexanoyl	-///-///-///GO:0008643~carbohydrate transport///GO:0008643~carbohydrate transport///GO:0006629~lipid metabolic process$GO:0006631~fatty acid metabolic process$GO:0006635~fatty acid beta-oxidation///GO:0006598~polyamine catabolic process$GO:0055114~oxidati	-///-///-///-///-///DOID:3068~glioblastoma///DOID:9351~diabetes mellitus$DOID:1612~mammary cancer///-///DOID:9351~diabetes mellitus$DOID:1612~mammary cancer///DOID:9351~diabetes mellitus$DOID:1612~mammary cancer///DOID:9351~diabetes mellitus$DOID:1612~mam	3~SPRN~Predicted Pathogenic	-
chr10	135252347	135278193	gain	-	FLJ00268(uc001lng.2)///FLJ00268(uc001lnh.1)	Noncoding_RNA///Protein_Coding	Upstream-noncoding_rna///N_Terminal:Upstream-Exon_5	0///0	-///Partial_Amplification	-///-	-///-	-///-	-///0.860550458716	-///0.952293577982	-///0.784400294334	-///0.911699779249	dgv2e196~4~45~0.0110497237569///essv9566~6~100~0.0///nsv428243~5~100~0.0645161290323///dgv3e196~6~45~0.0165745856354///esv2750853~7~100~0.00129701686122///nsv470981~10~100~0.0744920993228///dgv35e55~10~100~0.0311284046693///dgv329e1~12~100~0.0///dgv123n27~11~100~0.0019267822736///nsv832041~16~100~0.0105263157895///nsv517180~11~100~0.0468904244817///dgv124n27~39~100~0.0019267822736///dgv125n27~16~…	-~-~-~-	well10582~19~100~0.0462427745665	-~-~-~-	-~-~-~-	-~-~-~-	Developmental Delay and additional significant developmental and morphological phenotypes referred for genetic testing~0~100~Pathogenic~classified by single submitter~RCV000053560///Developmental Delay and additional significant developmental and morphological phenotypes referred for genetic testing~0~100~Pathogenic~classified by single submitter~RCV000053588///Global developmental delay~0~100~Pa…	-~-~-~-	-~-~-~-~-~-~-~-	-~-~-~-~-~-~-~-	-	-~-///-~-	-///NULL	-~-///-~-	-~-///-~-	-///-	-///-	-///-	-~-///-~-	-///-	-///-	-~-///-~-	-///-	-///-	-///-	-///-	4*~Developmental Delay and additional significant developmental and morphological phenotypes referred for genetic testing-RCV000053560~Unlikely Pathogenic	-
chr10	135256762	135301839	gain	-	FLJ00268(uc001lng.2)///FLJ00268(uc001lnh.1)///FLJ00268(uc001lni.1)	Noncoding_RNA///Protein_Coding///Noncoding_RNA	Whole_Amplification///Whole_Amplification///Upstream-noncoding_rna	0///0///0	Amplified///Amplified///-	-///-///-	-///-///-	-///-///-	1.0///1.0///-	-///-///-	-///1.0///-	-///-///-	dgv2e196~2~16~0.0110497237569///essv9566~11~100~0.0///nsv428243~10~100~0.0645161290323///dgv3e196~3~16~0.0165745856354///esv2750853~12~100~0.00129701686122///nsv470981~17~100~0.0744920993228///dgv35e55~17~100~0.0311284046693///dgv329e1~21~100~0.0///dgv123n27~19~100~0.0019267822736///nsv832041~28~100~0.0105263157895///nsv517180~20~100~0.0468904244817///dgv124n27~41~60~0.0019267822736///dgv125n27~2…	-~-~-~-	well10582~33~100~0.0462427745665	-~-~-~-	-~-~-~-	-~-~-~-	Developmental Delay and additional significant developmental and morphological phenotypes referred for genetic testing~0~100~Pathogenic~classified by single submitter~RCV000053560///Developmental Delay and additional significant developmental and morphological phenotypes referred for genetic testing~0~100~Pathogenic~classified by single submitter~RCV000053588///Global developmental delay~0~100~Pa…	-~-~-~-	-~-~-~-~-~-~-~-	-~-~-~-~-~-~-~-	-	-~-///-~-///-~-	-///NULL///-	-~-///-~-///-~-	-~-///-~-///-~-	-///-///-	-///-///-	-///-///-	-~-///-~-///-~-	-///-///-	-///-///-	-~-///-~-///-~-	-///-///-	-///-///-	-///-///-	-///-///-	4*~Developmental Delay and additional significant developmental and morphological phenotypes referred for genetic testing-RCV000053560~Unlikely Pathogenic	-
chr10	135256762	135301839	gain	-	FLJ00268(uc001lng.2)///FLJ00268(uc001lnh.1)///FLJ00268(uc001lni.1)	Noncoding_RNA///Protein_Coding///Noncoding_RNA	Whole_Amplification///Whole_Amplification///Upstream-noncoding_rna	0///0///0	Amplified///Amplified///-	-///-///-	-///-///-	-///-///-	1.0///1.0///-	-///-///-	-///1.0///-	-///-///-	dgv2e196~2~16~0.0110497237569///essv9566~11~100~0.0///nsv428243~10~100~0.0645161290323///dgv3e196~3~16~0.0165745856354///esv2750853~12~100~0.00129701686122///nsv470981~17~100~0.0744920993228///dgv35e55~17~100~0.0311284046693///dgv329e1~21~100~0.0///dgv123n27~19~100~0.0019267822736///nsv832041~28~100~0.0105263157895///nsv517180~20~100~0.0468904244817///dgv124n27~41~60~0.0019267822736///dgv125n27~2…	-~-~-~-	well10582~33~100~0.0462427745665	-~-~-~-	-~-~-~-	-~-~-~-	Developmental Delay and additional significant developmental and morphological phenotypes referred for genetic testing~0~100~Pathogenic~classified by single submitter~RCV000053560///Developmental Delay and additional significant developmental and morphological phenotypes referred for genetic testing~0~100~Pathogenic~classified by single submitter~RCV000053588///Global developmental delay~0~100~Pa…	-~-~-~-	-~-~-~-~-~-~-~-	-~-~-~-~-~-~-~-	-	-~-///-~-///-~-	-///NULL///-	-~-///-~-///-~-	-~-///-~-///-~-	-///-///-	-///-///-	-///-///-	-~-///-~-///-~-	-///-///-	-///-///-	-~-///-~-///-~-	-///-///-	-///-///-	-///-///-	-///-///-	4*~Developmental Delay and additional significant developmental and morphological phenotypes referred for genetic testing-RCV000053560~Unlikely Pathogenic	-
chr10	135256762	135327632	gain	-	FLJ00268(uc001lng.2)///FLJ00268(uc001lnh.1)///FLJ00268(uc001lni.1)	Noncoding_RNA///Protein_Coding///Noncoding_RNA	Whole_Amplification///Whole_Amplification///Upstream-noncoding_rna	0///0///0	Amplified///Amplified///-	-///-///-	-///-///-	-///-///-	1.0///1.0///-	-///-///-	-///1.0///-	-///-///-	dgv2e196~2~10~0.0110497237569///essv9566~18~100~0.0///nsv428243~15~100~0.0645161290323///dgv3e196~3~10~0.0165745856354///esv2750853~19~100~0.00129701686122///nsv470981~27~100~0.0744920993228///dgv35e55~28~100~0.0311284046693///dgv329e1~33~100~0.0///dgv123n27~30~100~0.0019267822736///nsv832041~44~100~0.0105263157895///nsv517180~32~100~0.0468904244817///dgv124n27~41~38~0.0019267822736///dgv125n27~4…	-~-~-~-	well10582~52~100~0.0462427745665	-~-~-~-	-~-~-~-	-~-~-~-	Developmental Delay and additional significant developmental and morphological phenotypes referred for genetic testing~0~100~Pathogenic~classified by single submitter~RCV000053560///Developmental Delay and additional significant developmental and morphological phenotypes referred for genetic testing~0~100~Pathogenic~classified by single submitter~RCV000053588///Global developmental delay~0~100~Pa…	-~-~-~-	-~-~-~-~-~-~-~-	-~-~-~-~-~-~-~-	-	-~-///-~-///-~-	-///NULL///-	-~-///-~-///-~-	-~-///-~-///-~-	-///-///-	-///-///-	-///-///-	-~-///-~-///-~-	-///-///-	-///-///-	-~-///-~-///-~-	-///-///-	-///-///-	-///-///-	-///-///-	4*~Developmental Delay and additional significant developmental and morphological phenotypes referred for genetic testing-RCV000053560~Unlikely Pathogenic	-
chr10	135256762	135340567	gain	-	FLJ00268(uc001lng.2)///FLJ00268(uc001lnh.1)///FLJ00268(uc001lni.1)	Noncoding_RNA///Protein_Coding///Noncoding_RNA	Whole_Amplification///Whole_Amplification///Whole_Amplification	0///0///0	Amplified///Amplified///Amplified	-///-///-	-///-///-	-///-///-	1.0///1.0///1.0	-///-///-	-///1.0///-	-///-///-	dgv2e196~2~8~0.0110497237569///essv9566~21~100~0.0///nsv428243~18~100~0.0645161290323///dgv3e196~3~8~0.0165745856354///esv2750853~23~100~0.00129701686122///nsv470981~32~100~0.0744920993228///dgv35e55~33~100~0.0311284046693///dgv329e1~39~100~0.0///dgv123n27~36~100~0.0019267822736///nsv832041~52~100~0.0105263157895///nsv517180~38~100~0.0468904244817///dgv124n27~41~32~0.0019267822736///dgv125n27~52~…	-~-~-~-	well10582~62~100~0.0462427745665	-~-~-~-	-~-~-~-	-~-~-~-	Developmental Delay and additional significant developmental and morphological phenotypes referred for genetic testing~0~100~Pathogenic~classified by single submitter~RCV000053560///Developmental Delay and additional significant developmental and morphological phenotypes referred for genetic testing~0~100~Pathogenic~classified by single submitter~RCV000053588///Global developmental delay~0~100~Pa…	-~-~-~-	-~-~-~-~-~-~-~-	-~-~-~-~-~-~-~-	-	-~-///-~-///-~-	-///NULL///-	-~-///-~-///-~-	-~-///-~-///-~-	-///-///-	-///-///-	-///-///-	-~-///-~-///-~-	-///-///-	-///-///-	-~-///-~-///-~-	-///-///-	-///-///-	-///-///-	-///-///-	4*~Developmental Delay and additional significant developmental and morphological phenotypes referred for genetic testing-RCV000053560~Unlikely Pathogenic	-
chr11	382912	408352	loss	-	PKP3(uc001lpc.2)///SIGIRR(uc001lpd.2)///SIGIRR(uc001lpf.2)///SIGIRR(uc001lpe.1)///SIGIRR(uc001lpg.2)	Protein_Coding///Protein_Coding///Protein_Coding///Protein_Coding///Protein_Coding	Whole_Deletion///C_Terminal:Intron_3-Downstream///C_Terminal:Intron_3-Downstream///C_Terminal:Intron_3-Downstream///C_Terminal:Intron_2-Downstream	0///0///0///0///0	Deleted///Partial_Deletion///Partial_Deletion///Partial_Deletion///Partial_Deletion	-///-///-///-///-	-///-///-///-///-	-///-///-///-///-	1.0///0.871428571429///0.871428571429///0.871428571429///0.879032258065	-///-///-///-///-	1.0///0.832927818329///0.832927818329///0.832927818329///0.86402640264	-///-///-///-///-	-~-~-~-	nsv527327~7~100~0.000493583415597///esv28392~52~80~0.0110864745011///nsv467633~38~100~0.000642260757868///nsv469923~2~100~0.0519187358916///esv215828~100~18~0.378378378378///esv1004745~100~2~0.333333333333///esv2242687~100~2~1.0///esv216595~100~2~0.027027027027///esv219062~100~1~0.0702702702703///esv7721~100~1~1.0///esv215952~100~10~0.0432432432432///esv215128~100~10~0.0432432432432///esv216857~1…	-~-~-~-	well10592~100~31~0.793834296724	-~-~-~-	-~-~-~-	-~-~-~-	-~-~-~-	-~-~-~-~-~-~-~-	1000G_CNVnator962_1964~100~6~0.0218295218295~0.0~0.0~0.0~0.0615835777126///1000G_CNVnator962_1965~100~2~0.129937629938~0.0~0.0~0.494071146245~0.0///1000G_CNVnator962_1966~100~14~0.487525987526~0.395238095238~0.322784810127~0.636363636364~0.510263929619///1000G_CNVnator962_1967~100~10~0.506237006237~0.604761904762~0.677215189873~0.363636363636~0.472140762463	-	605561~-///-~-///-~-///605478~-///-~-	Molecular Function: binding (GO:0005488)///NULL///NULL///NULL///Molecular Function: transmembrane receptor activity (GO:0004888)~Biological Process: signal transduction (GO:0007165)~Cellular Component: intrinsic to membrane (GO:0031224)~Biological Process: innate immune response (GO:0045087)	-~-///-~-///-~-///-~-///-~-	carcinoma$malignant_melanoma~3///carcinoma~1///carcinoma~1///carcinoma~1///carcinoma~1	-///-///-///-///-	-///-///-///-///-	-///-///-///-///-	-~-///-~-///-~-///-~-///-~-	-///-///-///-///-	-///-///-///-///-	-~-///-~-///-~-///-~-///-~-	-///-///-///-///-	-///Activated TLR4 signalling~Immune System~Innate Immune System~MyD88:Mal cascade initiated on plasma membrane~Toll Like Receptor 2 (TLR2) Cascade~Toll Like Receptor 4 (TLR4) Cascade~Toll Like Receptor TLR1:TLR2 Cascade~Toll Like Receptor TLR6:TLR2 Casca	GO:0007155~cell adhesion///GO:0001960~negative regulation of cytokine-mediated signaling pathway$GO:0006953~acute-phase response$GO:0007165~signal transduction$GO:0031665~negative regulation of lipopolysaccharide-mediated signaling pathway$GO:0043433~negative regulation of transcription factor activity$GO:0045079~negative regulation of chemokine biosynthetic process$GO:0045087~innate immune respo…	DOID:3717~gastric adenocarcinoma$DOID:299~adenocarcinoma$DOID:2985~chronic rejection of renal transplant$DOID:162~cancer///DOID:7148~rheumatoid arthritis$DOID:2985~chronic rejection of renal transplant$DOID:848~arthritis///DOID:7148~rheumatoid arthritis$DOID:2985~chronic rejection of renal transplant$DOID:848~arthritis///DOID:7148~rheumatoid arthritis$DOID:2985~chronic rejection of renal transpla…	-	-
chr11	5444136	5485173	loss	-	HBG2(uc001mak.1)///HBE1(uc001mam.1)///OR51B5(uc001maq.1)///OR51Q1(uc010qzd.1)///OR51I1(uc010qze.1)///OR51I2(uc010qzf.1)	Noncoding_RNA///Protein_Coding///Protein_Coding///Protein_Coding///Protein_Coding///Protein_Coding	noncoding_rna-noncoding_rna///Internal:Intron_1-Intron_1///Internal:Intron_1-Intron_1///C_Terminal:Exon_1-Downstream///Whole_Deletion///Whole_Deletion	0///0///0///0///0///0	-///-///-///Partial_Deletion///Deleted///Deleted	-///-///-///-///-///-	-///-///-///-///-///-	-///-///-///-///-///-	-///-///-///0.250485436893///1.0///1.0	-///-///-///-///-///-	-///-///-///0.257623554154///1.0///1.0	-///-///-///-///-///-	-~-~-~-	nsv832057~20~100~0.0105263157895///essv3627~54~100~0.0///esv34391~66~100~0.00129701686122///esv109974~100~2~0.166666666667///dgv4424e59~100~3~1.83333333333///esv217483~100~3~0.410810810811///esv9420~100~2~1.0	-~-~-~-	-~-~-~-	-~-~-~-	-~-~-~-	-~-~-~-	-~-~-~-	-~-~-~-~-~-~-~-	-~-~-~-~-~-~-~-	-	-~-///-~-///-~-///-~-///-~-///-~-	-///Molecular Function: iron ion binding (GO:0005506)~Cellular Component: hemoglobin complex (GO:0005833)~Biological Process: oxygen transport (GO:0015671)~Molecular Function: oxygen binding (GO:0019825)~Molecular Function: heme binding (GO:0020037)///Mol	HBG2~Neonatal cyanosis & anaemia(HBG2)$Hereditary persistence of foetal haemoglobin(HBG2)$Methemoglobinaemia and cyanosis in the newborn(HBG2)$Haemoglobin variant(HBG2)$Increased promoter activity, association with(HBG2)///HBE1~Increased expression, association with ?(HBE1)///-~-///-~-///-~-///-~-	carcinoma$malignant_melanoma~3///carcinoma~1///carcinoma$malignant_melanoma$glioma~7///carcinoma~5///carcinoma~6///carcinoma$malignant_melanoma~7	-///-///-///-///-///-	-///-///-///-///-///-	-///-///-///-///-///-	-~-///-~-///-~-///-~-///-~-///-~-	-///-///-///-///-///-	-///-///-///-///-///-	-~-///-~-///-~-///-~-///-~-///-~-	-///-///-///-///-///-	Factors involved in megakaryocyte development and platelet production~Hemostasis///Factors involved in megakaryocyte development and platelet production~Hemostasis///GPCR downstream signaling~Olfactory Signaling Pathway~Signal Transduction~Signaling by GPCR///GPCR downstream signaling~Olfactory Signaling Pathway~Signal Transduction~Signaling by GPCR///GPCR downstream signaling~Olfactory Signaling…	GO:0006810~transport///GO:0006810~transport///GO:0007608~sensory perception of smell$GO:0050896~response to stimulus///GO:0007608~sensory perception of smell$GO:0050896~response to stimulus///GO:0007608~sensory perception of smell$GO:0050896~response to stimulus///GO:0007608~sensory perception of smell$GO:0050896~response to stimulus	DOID:2355~anemia$DOID:10241~thalassemia///DOID:2355~anemia$DOID:14069~cerebral malaria$DOID:14067~Plasmodium falciparum malaria$DOID:10241~thalassemia$DOID:12365~malaria///-///-///-///-	-	-
chr11	48375604	48889126	gain	-	OR4A47(uc010rhx.1)	Protein_Coding	Whole_Amplification	0	Amplified	-	-	-	1	-	1	-	nsv467871~54~62~0.000642260757868///dgv366e1~73~100~0.0///esv542~58~100~N/A///esv1849556~66~3~0.166666666667///nsv469954~100~75~0.00225733634312///esv1812230~100~73~0.166666666667///nsv467874~26~74~0.000642260757868///dgv1251e188~100~50~0.666666666667///dgv1254e188~87~56~0.333333333333///esv28864~100~0~0.0155210643016///dgv1257e188~100~28~0.333333333333///esv28686~94~39~0.00443458980044///nsv4830…	-~-~-~-	well10852~1~0~0.0019267822736///well10853~28~2~0.938342967245///well10856~42~2~0.0019267822736///well10857~74~5~0.0019267822736///well10859~89~2~0.00385356454721///well10860~100~3~0.0019267822736///well10861~100~1~0.481695568401///well10863~100~1~0.0019267822736///well10864~100~0~0.0019267822736///well10865~100~2~0.00385356454721///well10866~100~1~0.784200385356///well10868~100~8~0.0019267822736/…	-~-~-~-	-~-~-~-	-~-~-~-	Cleft palate, isolated~32~56~Uncertain significance~classified by single submitter~RCV000051907	-~-~-~-	1000G_CNVnator962_854~87~2~0.995841995842~1.0~1.0~1.0~0.988269794721///1000G_CNVnator962_855~100~0~0.0893970893971~0.0~0.0~0.0~0.25219941349///1000G_CNVnator962_856~100~3~0.0800415800416~0.366666666667~0.0~0.0~0.0///1000G_CNVnator962_857~100~2~0.0862785862786~0.0~0.0~0.0~0.243401759531///1000G_CNVnator962_858~100~4~0.336798336798~0.37619047619~0.0~0.624505928854~0.255131964809///1000G_CNVnator962…	-~-~-~-~-~-~-~-	-	-~-	Molecular Function: olfactory receptor activity (GO:0004984)~Biological Process: G-protein coupled receptor protein signaling pathway (GO:0007186)~Cellular Component: integral to membrane (GO:0016021)	-~-	carcinoma$malignant_melanoma~3	-	-	-	-~-	-	-	-~-	-	GPCR downstream signaling~Olfactory Signaling Pathway~Signal Transduction~Signaling by GPCR	GO:0007608~sensory perception of smell$GO:0050896~response to stimulus	-	5~Cleft palate, isolated-RCV000051907~Bening	-
chr11	50461838	50588433	loss	-	LOC646813(uc001nhf.1)///LOC646813(uc001nhg.1)///LOC646813(uc001nhh.1)	Noncoding_RNA///Noncoding_RNA///Noncoding_RNA	Downstream///Downstream///Downstream	82036///82036///82036	-///-///-	-///-///-	-///-///-	-///-///-	-///-///-	-///-///-	-///-///-	-///-///-	-~-~-~-	nsv516340~8~100~0.0335636722606///esv1827815~11~100~0.166666666667///dgv140n27~62~100~0.00128452151574///esv110243~88~100~0.166666666667///esv108830~100~0~0.166666666667///esv108428~100~43~0.166666666667///esv218921~100~3~0.00540540540541///esv218777~100~1~0.0378378378378///esv108739~100~1~0.166666666667///esv109178~100~3~0.166666666667///esv108896~100~0~0.166666666667///esv109302~100~0~0.1666666…	-~-~-~-	well11092~100~1~0.0154142581888///well11105~100~4~0.0269749518304///well11108~100~31~0.0019267822736///well11112~100~1~0.0924855491329///well11136~100~11~0.00578034682081///well11141~35~20~0.0269749518304///well11144~40~19~0.00578034682081///well11150~100~6~0.00385356454721///well11156~100~4~0.00578034682081	-~-~-~-	-~-~-~-	-~-~-~-	-~-~-~-	-~-~-~-~-~-~-~-	1000G_CNVnator962_2286~100~5~0.022869022869~0.104761904762~0.0~0.0~0.0///1000G_CNVnator962_2287~100~1~0.0488565488565~0.0~0.0~0.0~0.137829912023///1000G_CNVnator962_2288~100~0~0.31185031185~0.0~0.512658227848~0.687747035573~0.131964809384///1000G_CNVnator962_2289~100~0~0.0426195426195~0.0~0.259493670886~0.0~0.0	-	-~-///-~-///-~-	-///-///-	-~-///-~-///-~-	-~-///-~-///-~-	-///-///-	-///-///-	-///-///-	-~-///-~-///-~-	-///-///-	-///-///-	-~-///-~-///-~-	-///-///-	-///-///-	-///-///-	-///-///-	-	-
chr11	55122337	55184276	loss	-	OR4A15(uc010rif.1)	Protein_Coding	Whole_Deletion	0	Deleted	-	-	-	1	-	1	-	-~-~-~-	nsv832153~35~100~0.0105263157895///dgv68n21~46~55~0.000987166831194///dgv304e59~55~100~0.275675675676///esv106573~55~100~0.333333333333///esv998925~55~100~0.333333333333///nsv825891~46~42~0.0322580645161///esv2751031~28~100~0.00129701686122///esv107701~39~77~0.166666666667///nsv8825~100~3~0.0322580645161///esv215505~100~1~0.291891891892///nsv821668~4~48~0.0322580645161///nsv524882~100~29~0.000493…	-~-~-~-	-~-~-~-	-~-~-~-	-~-~-~-	-~-~-~-	-~-~-~-	-~-~-~-~-~-~-~-	1000G_CNVnator962_2301~100~0~0.0592515592516~0.271428571429~0.0~0.0~0.0	-	-~-	Molecular Function: olfactory receptor activity (GO:0004984)~Biological Process: G-protein coupled receptor protein signaling pathway (GO:0007186)~Cellular Component: integral to membrane (GO:0016021)	-~-	carcinoma$NS$malignant_melanoma~9	-	-	-	-~-	-	-	-~-	-	GPCR downstream signaling~Olfactory Signaling Pathway~Signal Transduction~Signaling by GPCR	GO:0007608~sensory perception of smell$GO:0050896~response to stimulus	-	-	-
chr11	55370325	55427700	loss	-	OR4C11(uc010rii.1)///OR4P4(uc010rij.1)///OR4S2(uc001nhs.1)///OR4C6(uc001nht.3)	Protein_Coding///Protein_Coding///Protein_Coding///Protein_Coding	Whole_Deletion///Whole_Deletion///Whole_Deletion///Upstream-5UTR	0///0///0///0	Deleted///Deleted///Deleted///-	-///-///-///-	-///-///-///-	-///-///-///-	1.0///1.0///1.0///-	-///-///-///-	1.0///1.0///1.0///-	-///-///-///-	-~-~-~-	nsv821668~8~100~0.0322580645161///nsv518225~16~66~0.000493583415597///dgv376e1~19~100~0.0///esv782~13~100~N/A///dgv12n68~27~100~0.0315789473684///dgv377e1~29~100~0.0///nsv428256~18~100~0.0322580645161///dgv4e49~48~100~0.0148148148148///dgv378e1~50~100~0.0///dgv379e1~61~85~0.0///dgv143n27~53~100~0.00128452151574///nsv517440~21~100~0.253208292201///esv110245~7~3~0.166666666667///esv105152~54~63~0.3…	-~-~-~-	well11307~63~100~0.445086705202	-~-~-~-	-~-~-~-	-~-~-~-	Cleft palate, isolated~3~100~Benign~classified by single submitter~RCV000050913	-~-~-~-~-~-~-~-	1000G_CNVnator962_2303~86~100~0.300415800416~0.0~0.563291139241~0.604743083004~0.137829912023///1000G_CNVnator962_2304~57~100~0.0977130977131~0.0~0.0~0.0~0.275659824047	-	-~-///-~-///-~-///-~-	Molecular Function: olfactory receptor activity (GO:0004984)~Biological Process: G-protein coupled receptor protein signaling pathway (GO:0007186)~Cellular Component: integral to membrane (GO:0016021)///Molecular Function: olfactory receptor activity (GO:0004984)~Biological Process: G-protein coupled receptor protein signaling pathway (GO:0007186)~Cellular Component: integral to membrane (GO:0016…	-~-///-~-///-~-///-~-	carcinoma~2///carcinoma$glioma~3///carcinoma$malignant_melanoma~9///carcinoma$malignant_melanoma$lymphoid_neoplasm~7	-///-///-///-	-///-///-///-	-///-///-///-	-~-///-~-///-~-///-~-	-///-///-///-	-///-///-///-	-~-///-~-///-~-///-~-	-///-///-///-	GPCR downstream signaling~Olfactory Signaling Pathway~Signal Transduction~Signaling by GPCR///GPCR downstream signaling~Olfactory Signaling Pathway~Signal Transduction~Signaling by GPCR///GPCR downstream signaling~Olfactory Signaling Pathway~Signal Transduction~Signaling by GPCR///GPCR downstream signaling~Olfactory Signaling Pathway~Signal Transduction~Signaling by GPCR	GO:0007608~sensory perception of smell$GO:0050896~response to stimulus///GO:0007608~sensory perception of smell$GO:0050896~response to stimulus///GO:0007608~sensory perception of smell$GO:0050896~response to stimulus///GO:0007608~sensory perception of smell$GO:0050896~response to stimulus	-///-///-///-	5~Cleft palate, isolated-RCV000050913~Bening	-
chr11	55370325	55427700	loss	-	OR4C11(uc010rii.1)///OR4P4(uc010rij.1)///OR4S2(uc001nhs.1)///OR4C6(uc001nht.3)	Protein_Coding///Protein_Coding///Protein_Coding///Protein_Coding	Whole_Deletion///Whole_Deletion///Whole_Deletion///Upstream-5UTR	0///0///0///0	Deleted///Deleted///Deleted///-	-///-///-///-	-///-///-///-	-///-///-///-	1.0///1.0///1.0///-	-///-///-///-	1.0///1.0///1.0///-	-///-///-///-	-~-~-~-	nsv821668~8~100~0.0322580645161///nsv518225~16~66~0.000493583415597///dgv376e1~19~100~0.0///esv782~13~100~N/A///dgv12n68~27~100~0.0315789473684///dgv377e1~29~100~0.0///nsv428256~18~100~0.0322580645161///dgv4e49~48~100~0.0148148148148///dgv378e1~50~100~0.0///dgv379e1~61~85~0.0///dgv143n27~53~100~0.00128452151574///nsv517440~21~100~0.253208292201///esv110245~7~3~0.166666666667///esv105152~54~63~0.3…	-~-~-~-	well11307~63~100~0.445086705202	-~-~-~-	-~-~-~-	-~-~-~-	Cleft palate, isolated~3~100~Benign~classified by single submitter~RCV000050913	-~-~-~-~-~-~-~-	1000G_CNVnator962_2303~86~100~0.300415800416~0.0~0.563291139241~0.604743083004~0.137829912023///1000G_CNVnator962_2304~57~100~0.0977130977131~0.0~0.0~0.0~0.275659824047	-	-~-///-~-///-~-///-~-	Molecular Function: olfactory receptor activity (GO:0004984)~Biological Process: G-protein coupled receptor protein signaling pathway (GO:0007186)~Cellular Component: integral to membrane (GO:0016021)///Molecular Function: olfactory receptor activity (GO:0004984)~Biological Process: G-protein coupled receptor protein signaling pathway (GO:0007186)~Cellular Component: integral to membrane (GO:0016…	-~-///-~-///-~-///-~-	carcinoma~2///carcinoma$glioma~3///carcinoma$malignant_melanoma~9///carcinoma$malignant_melanoma$lymphoid_neoplasm~7	-///-///-///-	-///-///-///-	-///-///-///-	-~-///-~-///-~-///-~-	-///-///-///-	-///-///-///-	-~-///-~-///-~-///-~-	-///-///-///-	GPCR downstream signaling~Olfactory Signaling Pathway~Signal Transduction~Signaling by GPCR///GPCR downstream signaling~Olfactory Signaling Pathway~Signal Transduction~Signaling by GPCR///GPCR downstream signaling~Olfactory Signaling Pathway~Signal Transduction~Signaling by GPCR///GPCR downstream signaling~Olfactory Signaling Pathway~Signal Transduction~Signaling by GPCR	GO:0007608~sensory perception of smell$GO:0050896~response to stimulus///GO:0007608~sensory perception of smell$GO:0050896~response to stimulus///GO:0007608~sensory perception of smell$GO:0050896~response to stimulus///GO:0007608~sensory perception of smell$GO:0050896~response to stimulus	-///-///-///-	5~Cleft palate, isolated-RCV000050913~Bening	-
chr11	55370325	55427700	loss	-	OR4C11(uc010rii.1)///OR4P4(uc010rij.1)///OR4S2(uc001nhs.1)///OR4C6(uc001nht.3)	Protein_Coding///Protein_Coding///Protein_Coding///Protein_Coding	Whole_Deletion///Whole_Deletion///Whole_Deletion///Upstream-5UTR	0///0///0///0	Deleted///Deleted///Deleted///-	-///-///-///-	-///-///-///-	-///-///-///-	1.0///1.0///1.0///-	-///-///-///-	1.0///1.0///1.0///-	-///-///-///-	-~-~-~-	nsv821668~8~100~0.0322580645161///nsv518225~16~66~0.000493583415597///dgv376e1~19~100~0.0///esv782~13~100~N/A///dgv12n68~27~100~0.0315789473684///dgv377e1~29~100~0.0///nsv428256~18~100~0.0322580645161///dgv4e49~48~100~0.0148148148148///dgv378e1~50~100~0.0///dgv379e1~61~85~0.0///dgv143n27~53~100~0.00128452151574///nsv517440~21~100~0.253208292201///esv110245~7~3~0.166666666667///esv105152~54~63~0.3…	-~-~-~-	well11307~63~100~0.445086705202	-~-~-~-	-~-~-~-	-~-~-~-	Cleft palate, isolated~3~100~Benign~classified by single submitter~RCV000050913	-~-~-~-~-~-~-~-	1000G_CNVnator962_2303~86~100~0.300415800416~0.0~0.563291139241~0.604743083004~0.137829912023///1000G_CNVnator962_2304~57~100~0.0977130977131~0.0~0.0~0.0~0.275659824047	-	-~-///-~-///-~-///-~-	Molecular Function: olfactory receptor activity (GO:0004984)~Biological Process: G-protein coupled receptor protein signaling pathway (GO:0007186)~Cellular Component: integral to membrane (GO:0016021)///Molecular Function: olfactory receptor activity (GO:0004984)~Biological Process: G-protein coupled receptor protein signaling pathway (GO:0007186)~Cellular Component: integral to membrane (GO:0016…	-~-///-~-///-~-///-~-	carcinoma~2///carcinoma$glioma~3///carcinoma$malignant_melanoma~9///carcinoma$malignant_melanoma$lymphoid_neoplasm~7	-///-///-///-	-///-///-///-	-///-///-///-	-~-///-~-///-~-///-~-	-///-///-///-	-///-///-///-	-~-///-~-///-~-///-~-	-///-///-///-	GPCR downstream signaling~Olfactory Signaling Pathway~Signal Transduction~Signaling by GPCR///GPCR downstream signaling~Olfactory Signaling Pathway~Signal Transduction~Signaling by GPCR///GPCR downstream signaling~Olfactory Signaling Pathway~Signal Transduction~Signaling by GPCR///GPCR downstream signaling~Olfactory Signaling Pathway~Signal Transduction~Signaling by GPCR	GO:0007608~sensory perception of smell$GO:0050896~response to stimulus///GO:0007608~sensory perception of smell$GO:0050896~response to stimulus///GO:0007608~sensory perception of smell$GO:0050896~response to stimulus///GO:0007608~sensory perception of smell$GO:0050896~response to stimulus	-///-///-///-	5~Cleft palate, isolated-RCV000050913~Bening	-
chr11	55370325	55427700	loss	-	OR4C11(uc010rii.1)///OR4P4(uc010rij.1)///OR4S2(uc001nhs.1)///OR4C6(uc001nht.3)	Protein_Coding///Protein_Coding///Protein_Coding///Protein_Coding	Whole_Deletion///Whole_Deletion///Whole_Deletion///Upstream-5UTR	0///0///0///0	Deleted///Deleted///Deleted///-	-///-///-///-	-///-///-///-	-///-///-///-	1.0///1.0///1.0///-	-///-///-///-	1.0///1.0///1.0///-	-///-///-///-	-~-~-~-	nsv821668~8~100~0.0322580645161///nsv518225~16~66~0.000493583415597///dgv376e1~19~100~0.0///esv782~13~100~N/A///dgv12n68~27~100~0.0315789473684///dgv377e1~29~100~0.0///nsv428256~18~100~0.0322580645161///dgv4e49~48~100~0.0148148148148///dgv378e1~50~100~0.0///dgv379e1~61~85~0.0///dgv143n27~53~100~0.00128452151574///nsv517440~21~100~0.253208292201///esv110245~7~3~0.166666666667///esv105152~54~63~0.3…	-~-~-~-	well11307~63~100~0.445086705202	-~-~-~-	-~-~-~-	-~-~-~-	Cleft palate, isolated~3~100~Benign~classified by single submitter~RCV000050913	-~-~-~-~-~-~-~-	1000G_CNVnator962_2303~86~100~0.300415800416~0.0~0.563291139241~0.604743083004~0.137829912023///1000G_CNVnator962_2304~57~100~0.0977130977131~0.0~0.0~0.0~0.275659824047	-	-~-///-~-///-~-///-~-	Molecular Function: olfactory receptor activity (GO:0004984)~Biological Process: G-protein coupled receptor protein signaling pathway (GO:0007186)~Cellular Component: integral to membrane (GO:0016021)///Molecular Function: olfactory receptor activity (GO:0004984)~Biological Process: G-protein coupled receptor protein signaling pathway (GO:0007186)~Cellular Component: integral to membrane (GO:0016…	-~-///-~-///-~-///-~-	carcinoma~2///carcinoma$glioma~3///carcinoma$malignant_melanoma~9///carcinoma$malignant_melanoma$lymphoid_neoplasm~7	-///-///-///-	-///-///-///-	-///-///-///-	-~-///-~-///-~-///-~-	-///-///-///-	-///-///-///-	-~-///-~-///-~-///-~-	-///-///-///-	GPCR downstream signaling~Olfactory Signaling Pathway~Signal Transduction~Signaling by GPCR///GPCR downstream signaling~Olfactory Signaling Pathway~Signal Transduction~Signaling by GPCR///GPCR downstream signaling~Olfactory Signaling Pathway~Signal Transduction~Signaling by GPCR///GPCR downstream signaling~Olfactory Signaling Pathway~Signal Transduction~Signaling by GPCR	GO:0007608~sensory perception of smell$GO:0050896~response to stimulus///GO:0007608~sensory perception of smell$GO:0050896~response to stimulus///GO:0007608~sensory perception of smell$GO:0050896~response to stimulus///GO:0007608~sensory perception of smell$GO:0050896~response to stimulus	-///-///-///-	5~Cleft palate, isolated-RCV000050913~Bening	-
chr11	55370325	55427700	loss	-	OR4C11(uc010rii.1)///OR4P4(uc010rij.1)///OR4S2(uc001nhs.1)///OR4C6(uc001nht.3)	Protein_Coding///Protein_Coding///Protein_Coding///Protein_Coding	Whole_Deletion///Whole_Deletion///Whole_Deletion///Upstream-5UTR	0///0///0///0	Deleted///Deleted///Deleted///-	-///-///-///-	-///-///-///-	-///-///-///-	1.0///1.0///1.0///-	-///-///-///-	1.0///1.0///1.0///-	-///-///-///-	-~-~-~-	nsv821668~8~100~0.0322580645161///nsv518225~16~66~0.000493583415597///dgv376e1~19~100~0.0///esv782~13~100~N/A///dgv12n68~27~100~0.0315789473684///dgv377e1~29~100~0.0///nsv428256~18~100~0.0322580645161///dgv4e49~48~100~0.0148148148148///dgv378e1~50~100~0.0///dgv379e1~61~85~0.0///dgv143n27~53~100~0.00128452151574///nsv517440~21~100~0.253208292201///esv110245~7~3~0.166666666667///esv105152~54~63~0.3…	-~-~-~-	well11307~63~100~0.445086705202	-~-~-~-	-~-~-~-	-~-~-~-	Cleft palate, isolated~3~100~Benign~classified by single submitter~RCV000050913	-~-~-~-~-~-~-~-	1000G_CNVnator962_2303~86~100~0.300415800416~0.0~0.563291139241~0.604743083004~0.137829912023///1000G_CNVnator962_2304~57~100~0.0977130977131~0.0~0.0~0.0~0.275659824047	-	-~-///-~-///-~-///-~-	Molecular Function: olfactory receptor activity (GO:0004984)~Biological Process: G-protein coupled receptor protein signaling pathway (GO:0007186)~Cellular Component: integral to membrane (GO:0016021)///Molecular Function: olfactory receptor activity (GO:0004984)~Biological Process: G-protein coupled receptor protein signaling pathway (GO:0007186)~Cellular Component: integral to membrane (GO:0016…	-~-///-~-///-~-///-~-	carcinoma~2///carcinoma$glioma~3///carcinoma$malignant_melanoma~9///carcinoma$malignant_melanoma$lymphoid_neoplasm~7	-///-///-///-	-///-///-///-	-///-///-///-	-~-///-~-///-~-///-~-	-///-///-///-	-///-///-///-	-~-///-~-///-~-///-~-	-///-///-///-	GPCR downstream signaling~Olfactory Signaling Pathway~Signal Transduction~Signaling by GPCR///GPCR downstream signaling~Olfactory Signaling Pathway~Signal Transduction~Signaling by GPCR///GPCR downstream signaling~Olfactory Signaling Pathway~Signal Transduction~Signaling by GPCR///GPCR downstream signaling~Olfactory Signaling Pathway~Signal Transduction~Signaling by GPCR	GO:0007608~sensory perception of smell$GO:0050896~response to stimulus///GO:0007608~sensory perception of smell$GO:0050896~response to stimulus///GO:0007608~sensory perception of smell$GO:0050896~response to stimulus///GO:0007608~sensory perception of smell$GO:0050896~response to stimulus	-///-///-///-	5~Cleft palate, isolated-RCV000050913~Bening	-
chr11	55370325	55427700	loss	-	OR4C11(uc010rii.1)///OR4P4(uc010rij.1)///OR4S2(uc001nhs.1)///OR4C6(uc001nht.3)	Protein_Coding///Protein_Coding///Protein_Coding///Protein_Coding	Whole_Deletion///Whole_Deletion///Whole_Deletion///Upstream-5UTR	0///0///0///0	Deleted///Deleted///Deleted///-	-///-///-///-	-///-///-///-	-///-///-///-	1.0///1.0///1.0///-	-///-///-///-	1.0///1.0///1.0///-	-///-///-///-	-~-~-~-	nsv821668~8~100~0.0322580645161///nsv518225~16~66~0.000493583415597///dgv376e1~19~100~0.0///esv782~13~100~N/A///dgv12n68~27~100~0.0315789473684///dgv377e1~29~100~0.0///nsv428256~18~100~0.0322580645161///dgv4e49~48~100~0.0148148148148///dgv378e1~50~100~0.0///dgv379e1~61~85~0.0///dgv143n27~53~100~0.00128452151574///nsv517440~21~100~0.253208292201///esv110245~7~3~0.166666666667///esv105152~54~63~0.3…	-~-~-~-	well11307~63~100~0.445086705202	-~-~-~-	-~-~-~-	-~-~-~-	Cleft palate, isolated~3~100~Benign~classified by single submitter~RCV000050913	-~-~-~-~-~-~-~-	1000G_CNVnator962_2303~86~100~0.300415800416~0.0~0.563291139241~0.604743083004~0.137829912023///1000G_CNVnator962_2304~57~100~0.0977130977131~0.0~0.0~0.0~0.275659824047	-	-~-///-~-///-~-///-~-	Molecular Function: olfactory receptor activity (GO:0004984)~Biological Process: G-protein coupled receptor protein signaling pathway (GO:0007186)~Cellular Component: integral to membrane (GO:0016021)///Molecular Function: olfactory receptor activity (GO:0004984)~Biological Process: G-protein coupled receptor protein signaling pathway (GO:0007186)~Cellular Component: integral to membrane (GO:0016…	-~-///-~-///-~-///-~-	carcinoma~2///carcinoma$glioma~3///carcinoma$malignant_melanoma~9///carcinoma$malignant_melanoma$lymphoid_neoplasm~7	-///-///-///-	-///-///-///-	-///-///-///-	-~-///-~-///-~-///-~-	-///-///-///-	-///-///-///-	-~-///-~-///-~-///-~-	-///-///-///-	GPCR downstream signaling~Olfactory Signaling Pathway~Signal Transduction~Signaling by GPCR///GPCR downstream signaling~Olfactory Signaling Pathway~Signal Transduction~Signaling by GPCR///GPCR downstream signaling~Olfactory Signaling Pathway~Signal Transduction~Signaling by GPCR///GPCR downstream signaling~Olfactory Signaling Pathway~Signal Transduction~Signaling by GPCR	GO:0007608~sensory perception of smell$GO:0050896~response to stimulus///GO:0007608~sensory perception of smell$GO:0050896~response to stimulus///GO:0007608~sensory perception of smell$GO:0050896~response to stimulus///GO:0007608~sensory perception of smell$GO:0050896~response to stimulus	-///-///-///-	5~Cleft palate, isolated-RCV000050913~Bening	-
chr11	55370325	55427700	loss	-	OR4C11(uc010rii.1)///OR4P4(uc010rij.1)///OR4S2(uc001nhs.1)///OR4C6(uc001nht.3)	Protein_Coding///Protein_Coding///Protein_Coding///Protein_Coding	Whole_Deletion///Whole_Deletion///Whole_Deletion///Upstream-5UTR	0///0///0///0	Deleted///Deleted///Deleted///-	-///-///-///-	-///-///-///-	-///-///-///-	1.0///1.0///1.0///-	-///-///-///-	1.0///1.0///1.0///-	-///-///-///-	-~-~-~-	nsv821668~8~100~0.0322580645161///nsv518225~16~66~0.000493583415597///dgv376e1~19~100~0.0///esv782~13~100~N/A///dgv12n68~27~100~0.0315789473684///dgv377e1~29~100~0.0///nsv428256~18~100~0.0322580645161///dgv4e49~48~100~0.0148148148148///dgv378e1~50~100~0.0///dgv379e1~61~85~0.0///dgv143n27~53~100~0.00128452151574///nsv517440~21~100~0.253208292201///esv110245~7~3~0.166666666667///esv105152~54~63~0.3…	-~-~-~-	well11307~63~100~0.445086705202	-~-~-~-	-~-~-~-	-~-~-~-	Cleft palate, isolated~3~100~Benign~classified by single submitter~RCV000050913	-~-~-~-~-~-~-~-	1000G_CNVnator962_2303~86~100~0.300415800416~0.0~0.563291139241~0.604743083004~0.137829912023///1000G_CNVnator962_2304~57~100~0.0977130977131~0.0~0.0~0.0~0.275659824047	-	-~-///-~-///-~-///-~-	Molecular Function: olfactory receptor activity (GO:0004984)~Biological Process: G-protein coupled receptor protein signaling pathway (GO:0007186)~Cellular Component: integral to membrane (GO:0016021)///Molecular Function: olfactory receptor activity (GO:0004984)~Biological Process: G-protein coupled receptor protein signaling pathway (GO:0007186)~Cellular Component: integral to membrane (GO:0016…	-~-///-~-///-~-///-~-	carcinoma~2///carcinoma$glioma~3///carcinoma$malignant_melanoma~9///carcinoma$malignant_melanoma$lymphoid_neoplasm~7	-///-///-///-	-///-///-///-	-///-///-///-	-~-///-~-///-~-///-~-	-///-///-///-	-///-///-///-	-~-///-~-///-~-///-~-	-///-///-///-	GPCR downstream signaling~Olfactory Signaling Pathway~Signal Transduction~Signaling by GPCR///GPCR downstream signaling~Olfactory Signaling Pathway~Signal Transduction~Signaling by GPCR///GPCR downstream signaling~Olfactory Signaling Pathway~Signal Transduction~Signaling by GPCR///GPCR downstream signaling~Olfactory Signaling Pathway~Signal Transduction~Signaling by GPCR	GO:0007608~sensory perception of smell$GO:0050896~response to stimulus///GO:0007608~sensory perception of smell$GO:0050896~response to stimulus///GO:0007608~sensory perception of smell$GO:0050896~response to stimulus///GO:0007608~sensory perception of smell$GO:0050896~response to stimulus	-///-///-///-	5~Cleft palate, isolated-RCV000050913~Bening	-
chr11	55370325	55427700	loss	-	OR4C11(uc010rii.1)///OR4P4(uc010rij.1)///OR4S2(uc001nhs.1)///OR4C6(uc001nht.3)	Protein_Coding///Protein_Coding///Protein_Coding///Protein_Coding	Whole_Deletion///Whole_Deletion///Whole_Deletion///Upstream-5UTR	0///0///0///0	Deleted///Deleted///Deleted///-	-///-///-///-	-///-///-///-	-///-///-///-	1.0///1.0///1.0///-	-///-///-///-	1.0///1.0///1.0///-	-///-///-///-	-~-~-~-	nsv821668~8~100~0.0322580645161///nsv518225~16~66~0.000493583415597///dgv376e1~19~100~0.0///esv782~13~100~N/A///dgv12n68~27~100~0.0315789473684///dgv377e1~29~100~0.0///nsv428256~18~100~0.0322580645161///dgv4e49~48~100~0.0148148148148///dgv378e1~50~100~0.0///dgv379e1~61~85~0.0///dgv143n27~53~100~0.00128452151574///nsv517440~21~100~0.253208292201///esv110245~7~3~0.166666666667///esv105152~54~63~0.3…	-~-~-~-	well11307~63~100~0.445086705202	-~-~-~-	-~-~-~-	-~-~-~-	Cleft palate, isolated~3~100~Benign~classified by single submitter~RCV000050913	-~-~-~-~-~-~-~-	1000G_CNVnator962_2303~86~100~0.300415800416~0.0~0.563291139241~0.604743083004~0.137829912023///1000G_CNVnator962_2304~57~100~0.0977130977131~0.0~0.0~0.0~0.275659824047	-	-~-///-~-///-~-///-~-	Molecular Function: olfactory receptor activity (GO:0004984)~Biological Process: G-protein coupled receptor protein signaling pathway (GO:0007186)~Cellular Component: integral to membrane (GO:0016021)///Molecular Function: olfactory receptor activity (GO:0004984)~Biological Process: G-protein coupled receptor protein signaling pathway (GO:0007186)~Cellular Component: integral to membrane (GO:0016…	-~-///-~-///-~-///-~-	carcinoma~2///carcinoma$glioma~3///carcinoma$malignant_melanoma~9///carcinoma$malignant_melanoma$lymphoid_neoplasm~7	-///-///-///-	-///-///-///-	-///-///-///-	-~-///-~-///-~-///-~-	-///-///-///-	-///-///-///-	-~-///-~-///-~-///-~-	-///-///-///-	GPCR downstream signaling~Olfactory Signaling Pathway~Signal Transduction~Signaling by GPCR///GPCR downstream signaling~Olfactory Signaling Pathway~Signal Transduction~Signaling by GPCR///GPCR downstream signaling~Olfactory Signaling Pathway~Signal Transduction~Signaling by GPCR///GPCR downstream signaling~Olfactory Signaling Pathway~Signal Transduction~Signaling by GPCR	GO:0007608~sensory perception of smell$GO:0050896~response to stimulus///GO:0007608~sensory perception of smell$GO:0050896~response to stimulus///GO:0007608~sensory perception of smell$GO:0050896~response to stimulus///GO:0007608~sensory perception of smell$GO:0050896~response to stimulus	-///-///-///-	5~Cleft palate, isolated-RCV000050913~Bening	-
chr11	55370325	55427700	loss	-	OR4C11(uc010rii.1)///OR4P4(uc010rij.1)///OR4S2(uc001nhs.1)///OR4C6(uc001nht.3)	Protein_Coding///Protein_Coding///Protein_Coding///Protein_Coding	Whole_Deletion///Whole_Deletion///Whole_Deletion///Upstream-5UTR	0///0///0///0	Deleted///Deleted///Deleted///-	-///-///-///-	-///-///-///-	-///-///-///-	1.0///1.0///1.0///-	-///-///-///-	1.0///1.0///1.0///-	-///-///-///-	-~-~-~-	nsv821668~8~100~0.0322580645161///nsv518225~16~66~0.000493583415597///dgv376e1~19~100~0.0///esv782~13~100~N/A///dgv12n68~27~100~0.0315789473684///dgv377e1~29~100~0.0///nsv428256~18~100~0.0322580645161///dgv4e49~48~100~0.0148148148148///dgv378e1~50~100~0.0///dgv379e1~61~85~0.0///dgv143n27~53~100~0.00128452151574///nsv517440~21~100~0.253208292201///esv110245~7~3~0.166666666667///esv105152~54~63~0.3…	-~-~-~-	well11307~63~100~0.445086705202	-~-~-~-	-~-~-~-	-~-~-~-	Cleft palate, isolated~3~100~Benign~classified by single submitter~RCV000050913	-~-~-~-~-~-~-~-	1000G_CNVnator962_2303~86~100~0.300415800416~0.0~0.563291139241~0.604743083004~0.137829912023///1000G_CNVnator962_2304~57~100~0.0977130977131~0.0~0.0~0.0~0.275659824047	-	-~-///-~-///-~-///-~-	Molecular Function: olfactory receptor activity (GO:0004984)~Biological Process: G-protein coupled receptor protein signaling pathway (GO:0007186)~Cellular Component: integral to membrane (GO:0016021)///Molecular Function: olfactory receptor activity (GO:0004984)~Biological Process: G-protein coupled receptor protein signaling pathway (GO:0007186)~Cellular Component: integral to membrane (GO:0016…	-~-///-~-///-~-///-~-	carcinoma~2///carcinoma$glioma~3///carcinoma$malignant_melanoma~9///carcinoma$malignant_melanoma$lymphoid_neoplasm~7	-///-///-///-	-///-///-///-	-///-///-///-	-~-///-~-///-~-///-~-	-///-///-///-	-///-///-///-	-~-///-~-///-~-///-~-	-///-///-///-	GPCR downstream signaling~Olfactory Signaling Pathway~Signal Transduction~Signaling by GPCR///GPCR downstream signaling~Olfactory Signaling Pathway~Signal Transduction~Signaling by GPCR///GPCR downstream signaling~Olfactory Signaling Pathway~Signal Transduction~Signaling by GPCR///GPCR downstream signaling~Olfactory Signaling Pathway~Signal Transduction~Signaling by GPCR	GO:0007608~sensory perception of smell$GO:0050896~response to stimulus///GO:0007608~sensory perception of smell$GO:0050896~response to stimulus///GO:0007608~sensory perception of smell$GO:0050896~response to stimulus///GO:0007608~sensory perception of smell$GO:0050896~response to stimulus	-///-///-///-	5~Cleft palate, isolated-RCV000050913~Bening	-
chr11	55370325	55427700	loss	-	OR4C11(uc010rii.1)///OR4P4(uc010rij.1)///OR4S2(uc001nhs.1)///OR4C6(uc001nht.3)	Protein_Coding///Protein_Coding///Protein_Coding///Protein_Coding	Whole_Deletion///Whole_Deletion///Whole_Deletion///Upstream-5UTR	0///0///0///0	Deleted///Deleted///Deleted///-	-///-///-///-	-///-///-///-	-///-///-///-	1.0///1.0///1.0///-	-///-///-///-	1.0///1.0///1.0///-	-///-///-///-	-~-~-~-	nsv821668~8~100~0.0322580645161///nsv518225~16~66~0.000493583415597///dgv376e1~19~100~0.0///esv782~13~100~N/A///dgv12n68~27~100~0.0315789473684///dgv377e1~29~100~0.0///nsv428256~18~100~0.0322580645161///dgv4e49~48~100~0.0148148148148///dgv378e1~50~100~0.0///dgv379e1~61~85~0.0///dgv143n27~53~100~0.00128452151574///nsv517440~21~100~0.253208292201///esv110245~7~3~0.166666666667///esv105152~54~63~0.3…	-~-~-~-	well11307~63~100~0.445086705202	-~-~-~-	-~-~-~-	-~-~-~-	Cleft palate, isolated~3~100~Benign~classified by single submitter~RCV000050913	-~-~-~-~-~-~-~-	1000G_CNVnator962_2303~86~100~0.300415800416~0.0~0.563291139241~0.604743083004~0.137829912023///1000G_CNVnator962_2304~57~100~0.0977130977131~0.0~0.0~0.0~0.275659824047	-	-~-///-~-///-~-///-~-	Molecular Function: olfactory receptor activity (GO:0004984)~Biological Process: G-protein coupled receptor protein signaling pathway (GO:0007186)~Cellular Component: integral to membrane (GO:0016021)///Molecular Function: olfactory receptor activity (GO:0004984)~Biological Process: G-protein coupled receptor protein signaling pathway (GO:0007186)~Cellular Component: integral to membrane (GO:0016…	-~-///-~-///-~-///-~-	carcinoma~2///carcinoma$glioma~3///carcinoma$malignant_melanoma~9///carcinoma$malignant_melanoma$lymphoid_neoplasm~7	-///-///-///-	-///-///-///-	-///-///-///-	-~-///-~-///-~-///-~-	-///-///-///-	-///-///-///-	-~-///-~-///-~-///-~-	-///-///-///-	GPCR downstream signaling~Olfactory Signaling Pathway~Signal Transduction~Signaling by GPCR///GPCR downstream signaling~Olfactory Signaling Pathway~Signal Transduction~Signaling by GPCR///GPCR downstream signaling~Olfactory Signaling Pathway~Signal Transduction~Signaling by GPCR///GPCR downstream signaling~Olfactory Signaling Pathway~Signal Transduction~Signaling by GPCR	GO:0007608~sensory perception of smell$GO:0050896~response to stimulus///GO:0007608~sensory perception of smell$GO:0050896~response to stimulus///GO:0007608~sensory perception of smell$GO:0050896~response to stimulus///GO:0007608~sensory perception of smell$GO:0050896~response to stimulus	-///-///-///-	5~Cleft palate, isolated-RCV000050913~Bening	-
chr11	55370325	55427700	loss	-	OR4C11(uc010rii.1)///OR4P4(uc010rij.1)///OR4S2(uc001nhs.1)///OR4C6(uc001nht.3)	Protein_Coding///Protein_Coding///Protein_Coding///Protein_Coding	Whole_Deletion///Whole_Deletion///Whole_Deletion///Upstream-5UTR	0///0///0///0	Deleted///Deleted///Deleted///-	-///-///-///-	-///-///-///-	-///-///-///-	1.0///1.0///1.0///-	-///-///-///-	1.0///1.0///1.0///-	-///-///-///-	-~-~-~-	nsv821668~8~100~0.0322580645161///nsv518225~16~66~0.000493583415597///dgv376e1~19~100~0.0///esv782~13~100~N/A///dgv12n68~27~100~0.0315789473684///dgv377e1~29~100~0.0///nsv428256~18~100~0.0322580645161///dgv4e49~48~100~0.0148148148148///dgv378e1~50~100~0.0///dgv379e1~61~85~0.0///dgv143n27~53~100~0.00128452151574///nsv517440~21~100~0.253208292201///esv110245~7~3~0.166666666667///esv105152~54~63~0.3…	-~-~-~-	well11307~63~100~0.445086705202	-~-~-~-	-~-~-~-	-~-~-~-	Cleft palate, isolated~3~100~Benign~classified by single submitter~RCV000050913	-~-~-~-~-~-~-~-	1000G_CNVnator962_2303~86~100~0.300415800416~0.0~0.563291139241~0.604743083004~0.137829912023///1000G_CNVnator962_2304~57~100~0.0977130977131~0.0~0.0~0.0~0.275659824047	-	-~-///-~-///-~-///-~-	Molecular Function: olfactory receptor activity (GO:0004984)~Biological Process: G-protein coupled receptor protein signaling pathway (GO:0007186)~Cellular Component: integral to membrane (GO:0016021)///Molecular Function: olfactory receptor activity (GO:0004984)~Biological Process: G-protein coupled receptor protein signaling pathway (GO:0007186)~Cellular Component: integral to membrane (GO:0016…	-~-///-~-///-~-///-~-	carcinoma~2///carcinoma$glioma~3///carcinoma$malignant_melanoma~9///carcinoma$malignant_melanoma$lymphoid_neoplasm~7	-///-///-///-	-///-///-///-	-///-///-///-	-~-///-~-///-~-///-~-	-///-///-///-	-///-///-///-	-~-///-~-///-~-///-~-	-///-///-///-	GPCR downstream signaling~Olfactory Signaling Pathway~Signal Transduction~Signaling by GPCR///GPCR downstream signaling~Olfactory Signaling Pathway~Signal Transduction~Signaling by GPCR///GPCR downstream signaling~Olfactory Signaling Pathway~Signal Transduction~Signaling by GPCR///GPCR downstream signaling~Olfactory Signaling Pathway~Signal Transduction~Signaling by GPCR	GO:0007608~sensory perception of smell$GO:0050896~response to stimulus///GO:0007608~sensory perception of smell$GO:0050896~response to stimulus///GO:0007608~sensory perception of smell$GO:0050896~response to stimulus///GO:0007608~sensory perception of smell$GO:0050896~response to stimulus	-///-///-///-	5~Cleft palate, isolated-RCV000050913~Bening	-
chr11	55370325	55427700	loss	-	OR4C11(uc010rii.1)///OR4P4(uc010rij.1)///OR4S2(uc001nhs.1)///OR4C6(uc001nht.3)	Protein_Coding///Protein_Coding///Protein_Coding///Protein_Coding	Whole_Deletion///Whole_Deletion///Whole_Deletion///Upstream-5UTR	0///0///0///0	Deleted///Deleted///Deleted///-	-///-///-///-	-///-///-///-	-///-///-///-	1.0///1.0///1.0///-	-///-///-///-	1.0///1.0///1.0///-	-///-///-///-	-~-~-~-	nsv821668~8~100~0.0322580645161///nsv518225~16~66~0.000493583415597///dgv376e1~19~100~0.0///esv782~13~100~N/A///dgv12n68~27~100~0.0315789473684///dgv377e1~29~100~0.0///nsv428256~18~100~0.0322580645161///dgv4e49~48~100~0.0148148148148///dgv378e1~50~100~0.0///dgv379e1~61~85~0.0///dgv143n27~53~100~0.00128452151574///nsv517440~21~100~0.253208292201///esv110245~7~3~0.166666666667///esv105152~54~63~0.3…	-~-~-~-	well11307~63~100~0.445086705202	-~-~-~-	-~-~-~-	-~-~-~-	Cleft palate, isolated~3~100~Benign~classified by single submitter~RCV000050913	-~-~-~-~-~-~-~-	1000G_CNVnator962_2303~86~100~0.300415800416~0.0~0.563291139241~0.604743083004~0.137829912023///1000G_CNVnator962_2304~57~100~0.0977130977131~0.0~0.0~0.0~0.275659824047	-	-~-///-~-///-~-///-~-	Molecular Function: olfactory receptor activity (GO:0004984)~Biological Process: G-protein coupled receptor protein signaling pathway (GO:0007186)~Cellular Component: integral to membrane (GO:0016021)///Molecular Function: olfactory receptor activity (GO:0004984)~Biological Process: G-protein coupled receptor protein signaling pathway (GO:0007186)~Cellular Component: integral to membrane (GO:0016…	-~-///-~-///-~-///-~-	carcinoma~2///carcinoma$glioma~3///carcinoma$malignant_melanoma~9///carcinoma$malignant_melanoma$lymphoid_neoplasm~7	-///-///-///-	-///-///-///-	-///-///-///-	-~-///-~-///-~-///-~-	-///-///-///-	-///-///-///-	-~-///-~-///-~-///-~-	-///-///-///-	GPCR downstream signaling~Olfactory Signaling Pathway~Signal Transduction~Signaling by GPCR///GPCR downstream signaling~Olfactory Signaling Pathway~Signal Transduction~Signaling by GPCR///GPCR downstream signaling~Olfactory Signaling Pathway~Signal Transduction~Signaling by GPCR///GPCR downstream signaling~Olfactory Signaling Pathway~Signal Transduction~Signaling by GPCR	GO:0007608~sensory perception of smell$GO:0050896~response to stimulus///GO:0007608~sensory perception of smell$GO:0050896~response to stimulus///GO:0007608~sensory perception of smell$GO:0050896~response to stimulus///GO:0007608~sensory perception of smell$GO:0050896~response to stimulus	-///-///-///-	5~Cleft palate, isolated-RCV000050913~Bening	-
chr11	55370325	55427700	loss	-	OR4C11(uc010rii.1)///OR4P4(uc010rij.1)///OR4S2(uc001nhs.1)///OR4C6(uc001nht.3)	Protein_Coding///Protein_Coding///Protein_Coding///Protein_Coding	Whole_Deletion///Whole_Deletion///Whole_Deletion///Upstream-5UTR	0///0///0///0	Deleted///Deleted///Deleted///-	-///-///-///-	-///-///-///-	-///-///-///-	1.0///1.0///1.0///-	-///-///-///-	1.0///1.0///1.0///-	-///-///-///-	-~-~-~-	nsv821668~8~100~0.0322580645161///nsv518225~16~66~0.000493583415597///dgv376e1~19~100~0.0///esv782~13~100~N/A///dgv12n68~27~100~0.0315789473684///dgv377e1~29~100~0.0///nsv428256~18~100~0.0322580645161///dgv4e49~48~100~0.0148148148148///dgv378e1~50~100~0.0///dgv379e1~61~85~0.0///dgv143n27~53~100~0.00128452151574///nsv517440~21~100~0.253208292201///esv110245~7~3~0.166666666667///esv105152~54~63~0.3…	-~-~-~-	well11307~63~100~0.445086705202	-~-~-~-	-~-~-~-	-~-~-~-	Cleft palate, isolated~3~100~Benign~classified by single submitter~RCV000050913	-~-~-~-~-~-~-~-	1000G_CNVnator962_2303~86~100~0.300415800416~0.0~0.563291139241~0.604743083004~0.137829912023///1000G_CNVnator962_2304~57~100~0.0977130977131~0.0~0.0~0.0~0.275659824047	-	-~-///-~-///-~-///-~-	Molecular Function: olfactory receptor activity (GO:0004984)~Biological Process: G-protein coupled receptor protein signaling pathway (GO:0007186)~Cellular Component: integral to membrane (GO:0016021)///Molecular Function: olfactory receptor activity (GO:0004984)~Biological Process: G-protein coupled receptor protein signaling pathway (GO:0007186)~Cellular Component: integral to membrane (GO:0016…	-~-///-~-///-~-///-~-	carcinoma~2///carcinoma$glioma~3///carcinoma$malignant_melanoma~9///carcinoma$malignant_melanoma$lymphoid_neoplasm~7	-///-///-///-	-///-///-///-	-///-///-///-	-~-///-~-///-~-///-~-	-///-///-///-	-///-///-///-	-~-///-~-///-~-///-~-	-///-///-///-	GPCR downstream signaling~Olfactory Signaling Pathway~Signal Transduction~Signaling by GPCR///GPCR downstream signaling~Olfactory Signaling Pathway~Signal Transduction~Signaling by GPCR///GPCR downstream signaling~Olfactory Signaling Pathway~Signal Transduction~Signaling by GPCR///GPCR downstream signaling~Olfactory Signaling Pathway~Signal Transduction~Signaling by GPCR	GO:0007608~sensory perception of smell$GO:0050896~response to stimulus///GO:0007608~sensory perception of smell$GO:0050896~response to stimulus///GO:0007608~sensory perception of smell$GO:0050896~response to stimulus///GO:0007608~sensory perception of smell$GO:0050896~response to stimulus	-///-///-///-	5~Cleft palate, isolated-RCV000050913~Bening	-
chr11	55370325	55427700	loss	-	OR4C11(uc010rii.1)///OR4P4(uc010rij.1)///OR4S2(uc001nhs.1)///OR4C6(uc001nht.3)	Protein_Coding///Protein_Coding///Protein_Coding///Protein_Coding	Whole_Deletion///Whole_Deletion///Whole_Deletion///Upstream-5UTR	0///0///0///0	Deleted///Deleted///Deleted///-	-///-///-///-	-///-///-///-	-///-///-///-	1.0///1.0///1.0///-	-///-///-///-	1.0///1.0///1.0///-	-///-///-///-	-~-~-~-	nsv821668~8~100~0.0322580645161///nsv518225~16~66~0.000493583415597///dgv376e1~19~100~0.0///esv782~13~100~N/A///dgv12n68~27~100~0.0315789473684///dgv377e1~29~100~0.0///nsv428256~18~100~0.0322580645161///dgv4e49~48~100~0.0148148148148///dgv378e1~50~100~0.0///dgv379e1~61~85~0.0///dgv143n27~53~100~0.00128452151574///nsv517440~21~100~0.253208292201///esv110245~7~3~0.166666666667///esv105152~54~63~0.3…	-~-~-~-	well11307~63~100~0.445086705202	-~-~-~-	-~-~-~-	-~-~-~-	Cleft palate, isolated~3~100~Benign~classified by single submitter~RCV000050913	-~-~-~-~-~-~-~-	1000G_CNVnator962_2303~86~100~0.300415800416~0.0~0.563291139241~0.604743083004~0.137829912023///1000G_CNVnator962_2304~57~100~0.0977130977131~0.0~0.0~0.0~0.275659824047	-	-~-///-~-///-~-///-~-	Molecular Function: olfactory receptor activity (GO:0004984)~Biological Process: G-protein coupled receptor protein signaling pathway (GO:0007186)~Cellular Component: integral to membrane (GO:0016021)///Molecular Function: olfactory receptor activity (GO:0004984)~Biological Process: G-protein coupled receptor protein signaling pathway (GO:0007186)~Cellular Component: integral to membrane (GO:0016…	-~-///-~-///-~-///-~-	carcinoma~2///carcinoma$glioma~3///carcinoma$malignant_melanoma~9///carcinoma$malignant_melanoma$lymphoid_neoplasm~7	-///-///-///-	-///-///-///-	-///-///-///-	-~-///-~-///-~-///-~-	-///-///-///-	-///-///-///-	-~-///-~-///-~-///-~-	-///-///-///-	GPCR downstream signaling~Olfactory Signaling Pathway~Signal Transduction~Signaling by GPCR///GPCR downstream signaling~Olfactory Signaling Pathway~Signal Transduction~Signaling by GPCR///GPCR downstream signaling~Olfactory Signaling Pathway~Signal Transduction~Signaling by GPCR///GPCR downstream signaling~Olfactory Signaling Pathway~Signal Transduction~Signaling by GPCR	GO:0007608~sensory perception of smell$GO:0050896~response to stimulus///GO:0007608~sensory perception of smell$GO:0050896~response to stimulus///GO:0007608~sensory perception of smell$GO:0050896~response to stimulus///GO:0007608~sensory perception of smell$GO:0050896~response to stimulus	-///-///-///-	5~Cleft palate, isolated-RCV000050913~Bening	-
chr11	55370325	55427700	loss	-	OR4C11(uc010rii.1)///OR4P4(uc010rij.1)///OR4S2(uc001nhs.1)///OR4C6(uc001nht.3)	Protein_Coding///Protein_Coding///Protein_Coding///Protein_Coding	Whole_Deletion///Whole_Deletion///Whole_Deletion///Upstream-5UTR	0///0///0///0	Deleted///Deleted///Deleted///-	-///-///-///-	-///-///-///-	-///-///-///-	1.0///1.0///1.0///-	-///-///-///-	1.0///1.0///1.0///-	-///-///-///-	-~-~-~-	nsv821668~8~100~0.0322580645161///nsv518225~16~66~0.000493583415597///dgv376e1~19~100~0.0///esv782~13~100~N/A///dgv12n68~27~100~0.0315789473684///dgv377e1~29~100~0.0///nsv428256~18~100~0.0322580645161///dgv4e49~48~100~0.0148148148148///dgv378e1~50~100~0.0///dgv379e1~61~85~0.0///dgv143n27~53~100~0.00128452151574///nsv517440~21~100~0.253208292201///esv110245~7~3~0.166666666667///esv105152~54~63~0.3…	-~-~-~-	well11307~63~100~0.445086705202	-~-~-~-	-~-~-~-	-~-~-~-	Cleft palate, isolated~3~100~Benign~classified by single submitter~RCV000050913	-~-~-~-~-~-~-~-	1000G_CNVnator962_2303~86~100~0.300415800416~0.0~0.563291139241~0.604743083004~0.137829912023///1000G_CNVnator962_2304~57~100~0.0977130977131~0.0~0.0~0.0~0.275659824047	-	-~-///-~-///-~-///-~-	Molecular Function: olfactory receptor activity (GO:0004984)~Biological Process: G-protein coupled receptor protein signaling pathway (GO:0007186)~Cellular Component: integral to membrane (GO:0016021)///Molecular Function: olfactory receptor activity (GO:0004984)~Biological Process: G-protein coupled receptor protein signaling pathway (GO:0007186)~Cellular Component: integral to membrane (GO:0016…	-~-///-~-///-~-///-~-	carcinoma~2///carcinoma$glioma~3///carcinoma$malignant_melanoma~9///carcinoma$malignant_melanoma$lymphoid_neoplasm~7	-///-///-///-	-///-///-///-	-///-///-///-	-~-///-~-///-~-///-~-	-///-///-///-	-///-///-///-	-~-///-~-///-~-///-~-	-///-///-///-	GPCR downstream signaling~Olfactory Signaling Pathway~Signal Transduction~Signaling by GPCR///GPCR downstream signaling~Olfactory Signaling Pathway~Signal Transduction~Signaling by GPCR///GPCR downstream signaling~Olfactory Signaling Pathway~Signal Transduction~Signaling by GPCR///GPCR downstream signaling~Olfactory Signaling Pathway~Signal Transduction~Signaling by GPCR	GO:0007608~sensory perception of smell$GO:0050896~response to stimulus///GO:0007608~sensory perception of smell$GO:0050896~response to stimulus///GO:0007608~sensory perception of smell$GO:0050896~response to stimulus///GO:0007608~sensory perception of smell$GO:0050896~response to stimulus	-///-///-///-	5~Cleft palate, isolated-RCV000050913~Bening	-
chr11	55370325	55437126	loss	-	OR4C11(uc010rii.1)///OR4P4(uc010rij.1)///OR4S2(uc001nhs.1)///OR4C6(uc001nht.3)///OR4C6(uc010rik.1)	Protein_Coding///Protein_Coding///Protein_Coding///Protein_Coding///Protein_Coding	Whole_Deletion///Whole_Deletion///Whole_Deletion///Whole_Deletion///Whole_Deletion	0///0///0///0///0	Deleted///Deleted///Deleted///Deleted///Deleted	-///-///-///-///-	-///-///-///-///-	-///-///-///-///-	1.0///1.0///1.0///1.0///1.0	-///-///-///-///-	1.0///1.0///1.0///1.0///1.0	-///-///-///-///-	-~-~-~-	nsv821668~10~100~0.0322580645161///nsv518225~16~57~0.000493583415597///dgv376e1~23~100~0.0///esv782~16~100~N/A///dgv12n68~29~93~0.0315789473684///dgv377e1~34~100~0.0///nsv428256~21~100~0.0322580645161///dgv4e49~56~100~0.0148148148148///dgv378e1~59~100~0.0///dgv379e1~61~73~0.0///dgv143n27~62~100~0.00128452151574///nsv517440~25~100~0.253208292201///esv110245~7~3~0.166666666667///esv105152~54~54~0.3…	-~-~-~-	well11307~74~100~0.445086705202	-~-~-~-	-~-~-~-	-~-~-~-	Cleft palate, isolated~4~100~Benign~classified by single submitter~RCV000050913	-~-~-~-~-~-~-~-	1000G_CNVnator962_2303~92~91~0.300415800416~0.0~0.563291139241~0.604743083004~0.137829912023///1000G_CNVnator962_2304~67~100~0.0977130977131~0.0~0.0~0.0~0.275659824047///1000G_CNVnator962_2305~11~4~0.111226611227~0.0~0.158227848101~0.205533596838~0.0879765395894///1000G_CNVnator962_2306~27~3~0.174636174636~0.0~0.411392405063~0.213438735178~0.143695014663	-	-~-///-~-///-~-///-~-///-~-	Molecular Function: olfactory receptor activity (GO:0004984)~Biological Process: G-protein coupled receptor protein signaling pathway (GO:0007186)~Cellular Component: integral to membrane (GO:0016021)///Molecular Function: olfactory receptor activity (GO:0004984)~Biological Process: G-protein coupled receptor protein signaling pathway (GO:0007186)~Cellular Component: integral to membrane (GO:0016…	-~-///-~-///-~-///-~-///-~-	carcinoma~2///carcinoma$glioma~3///carcinoma$malignant_melanoma~9///carcinoma$malignant_melanoma$lymphoid_neoplasm~7///carcinoma$malignant_melanoma$lymphoid_neoplasm~7	-///-///-///-///-	-///-///-///-///-	-///-///-///-///-	-~-///-~-///-~-///-~-///-~-	-///-///-///-///-	-///-///-///-///-	-~-///-~-///-~-///-~-///-~-	-///-///-///-///-	GPCR downstream signaling~Olfactory Signaling Pathway~Signal Transduction~Signaling by GPCR///GPCR downstream signaling~Olfactory Signaling Pathway~Signal Transduction~Signaling by GPCR///GPCR downstream signaling~Olfactory Signaling Pathway~Signal Transduction~Signaling by GPCR///GPCR downstream signaling~Olfactory Signaling Pathway~Signal Transduction~Signaling by GPCR///GPCR downstream signali…	GO:0007608~sensory perception of smell$GO:0050896~response to stimulus///GO:0007608~sensory perception of smell$GO:0050896~response to stimulus///GO:0007608~sensory perception of smell$GO:0050896~response to stimulus///GO:0007608~sensory perception of smell$GO:0050896~response to stimulus///GO:0007608~sensory perception of smell$GO:0050896~response to stimulus	-///-///-///-///-	5~Cleft palate, isolated-RCV000050913~Bening	-
chr11	55370325	55437126	loss	-	OR4C11(uc010rii.1)///OR4P4(uc010rij.1)///OR4S2(uc001nhs.1)///OR4C6(uc001nht.3)///OR4C6(uc010rik.1)	Protein_Coding///Protein_Coding///Protein_Coding///Protein_Coding///Protein_Coding	Whole_Deletion///Whole_Deletion///Whole_Deletion///Whole_Deletion///Whole_Deletion	0///0///0///0///0	Deleted///Deleted///Deleted///Deleted///Deleted	-///-///-///-///-	-///-///-///-///-	-///-///-///-///-	1.0///1.0///1.0///1.0///1.0	-///-///-///-///-	1.0///1.0///1.0///1.0///1.0	-///-///-///-///-	-~-~-~-	nsv821668~10~100~0.0322580645161///nsv518225~16~57~0.000493583415597///dgv376e1~23~100~0.0///esv782~16~100~N/A///dgv12n68~29~93~0.0315789473684///dgv377e1~34~100~0.0///nsv428256~21~100~0.0322580645161///dgv4e49~56~100~0.0148148148148///dgv378e1~59~100~0.0///dgv379e1~61~73~0.0///dgv143n27~62~100~0.00128452151574///nsv517440~25~100~0.253208292201///esv110245~7~3~0.166666666667///esv105152~54~54~0.3…	-~-~-~-	well11307~74~100~0.445086705202	-~-~-~-	-~-~-~-	-~-~-~-	Cleft palate, isolated~4~100~Benign~classified by single submitter~RCV000050913	-~-~-~-~-~-~-~-	1000G_CNVnator962_2303~92~91~0.300415800416~0.0~0.563291139241~0.604743083004~0.137829912023///1000G_CNVnator962_2304~67~100~0.0977130977131~0.0~0.0~0.0~0.275659824047///1000G_CNVnator962_2305~11~4~0.111226611227~0.0~0.158227848101~0.205533596838~0.0879765395894///1000G_CNVnator962_2306~27~3~0.174636174636~0.0~0.411392405063~0.213438735178~0.143695014663	-	-~-///-~-///-~-///-~-///-~-	Molecular Function: olfactory receptor activity (GO:0004984)~Biological Process: G-protein coupled receptor protein signaling pathway (GO:0007186)~Cellular Component: integral to membrane (GO:0016021)///Molecular Function: olfactory receptor activity (GO:0004984)~Biological Process: G-protein coupled receptor protein signaling pathway (GO:0007186)~Cellular Component: integral to membrane (GO:0016…	-~-///-~-///-~-///-~-///-~-	carcinoma~2///carcinoma$glioma~3///carcinoma$malignant_melanoma~9///carcinoma$malignant_melanoma$lymphoid_neoplasm~7///carcinoma$malignant_melanoma$lymphoid_neoplasm~7	-///-///-///-///-	-///-///-///-///-	-///-///-///-///-	-~-///-~-///-~-///-~-///-~-	-///-///-///-///-	-///-///-///-///-	-~-///-~-///-~-///-~-///-~-	-///-///-///-///-	GPCR downstream signaling~Olfactory Signaling Pathway~Signal Transduction~Signaling by GPCR///GPCR downstream signaling~Olfactory Signaling Pathway~Signal Transduction~Signaling by GPCR///GPCR downstream signaling~Olfactory Signaling Pathway~Signal Transduction~Signaling by GPCR///GPCR downstream signaling~Olfactory Signaling Pathway~Signal Transduction~Signaling by GPCR///GPCR downstream signali…	GO:0007608~sensory perception of smell$GO:0050896~response to stimulus///GO:0007608~sensory perception of smell$GO:0050896~response to stimulus///GO:0007608~sensory perception of smell$GO:0050896~response to stimulus///GO:0007608~sensory perception of smell$GO:0050896~response to stimulus///GO:0007608~sensory perception of smell$GO:0050896~response to stimulus	-///-///-///-///-	5~Cleft palate, isolated-RCV000050913~Bening	-
chr11	64538346	64584959	loss	-	SF1(uc010rnn.1)///SF1(uc001oaz.1)///SF1(uc001oba.1)///SF1(uc001obb.1)///SF1(uc001obc.1)///SF1(uc001obd.1)///SF1(uc001obe.1)///SF1(uc010rno.1)///SF1(uc001obf.2)///MAP4K2(uc001obg.2)///MAP4K2(uc001obh.2)///MAP4K2(uc001obi.2)///MAP4K2(uc010rnp.1)///MEN1(uc001obj.2)///MEN1(uc001obk.2)///MEN1(uc001obl.2)///MEN1(uc001obm.2)///MEN1(uc001obn.2)///MEN1(uc001obo.2)///MEN1(uc001obp.2)///MEN1(uc001obq.2)///M…	Protein_Coding///Protein_Coding///Protein_Coding///Protein_Coding///Protein_Coding///Protein_Coding///Protein_Coding///Protein_Coding///Protein_Coding///Noncoding_RNA///Protein_Coding///Protein_Coding///Protein_Coding///Protein_Coding///Protein_Coding///Protein_Coding///Protein_Coding///Protein_Coding///Protein_Coding///Protein_Coding///Protein_Coding///Protein_Coding	N_Terminal:Upstream-Intron_3///N_Terminal:Upstream-Intron_3///N_Terminal:Upstream-Intron_3///N_Terminal:Upstream-Intron_3///N_Terminal:Upstream-Intron_3///N_Terminal:Upstream-Intron_3///Upstream-5UTR///Upstream-5UTR///Whole_Deletion///Whole_Deletion///Whole_Deletion///Whole_Deletion///Whole_Deletion///Whole_Deletion///Whole_Deletion///Whole_Deletion///Whole_Deletion///Whole_Deletion///Whole_Delet…	0///0///0///0///0///0///0///0///0///0///0///0///0///0///0///0///0///0///0///0///0///0	Partial_Deletion///Partial_Deletion///Partial_Deletion///Partial_Deletion///Partial_Deletion///Partial_Deletion///-///-///Deleted///Deleted///Deleted///Deleted///Deleted///Deleted///Deleted///Deleted///Deleted///Deleted///Deleted///Deleted///Deleted///Deleted	-///-///-///-///-///-///-///-///-///-///-///-///-///-///-///-///-///-///-///-///-///-	-///-///-///-///-///-///-///-///-///-///-///-///-///-///-///-///-///-///-///-///-///-	-///-///-///-///-///-///-///-///-///-///-///-///-///-///-///-///-///-///-///-///-///-	0.0910865322056///0.24010731053///0.125939849624///0.125782227785///0.150674662669///0.143366619116///-///-///1.0///1.0///1.0///1.0///1.0///1.0///1.0///1.0///1.0///1.0///1.0///1.0///1.0///1.0	1.0///1.0///1.0///1.0///1.0///1.0///-///-///-///-///-///-///-///-///-///-///-///-///-///-///-///-	0.085776330076///0.302176063304///0.123109024517///0.122916666667///0.143290831815///0.137529137529///-///-///1.0///-///1.0///1.0///1.0///1.0///1.0///1.0///1.0///1.0///1.0///1.0///1.0///1.0	1.0///1.0///1.0///1.0///1.0///1.0///-///-///-///-///-///-///-///-///-///-///-///-///-///-///-///-	-~-~-~-	nsv528506~13~100~0.000493583415597///dgv153n27~43~100~0.00128452151574///nsv832189~35~100~0.0315789473684///nsv469962~49~100~0.00225733634312///esv215231~100~9~0.767567567568///esv215961~100~5~0.0432432432432///esv104994~100~4~0.5///dgv72n21~99~82~0.000987166831194///esv108658~100~0~0.166666666667	-~-~-~-	-~-~-~-	-~-~-~-	-~-~-~-	-~-~-~-	-~-~-~-	-~-~-~-~-~-~-~-	-~-~-~-~-~-~-~-	-	-~-///-~-///-~-///601516~-///-~-///-~-///-~-///-~-///-~-///-~-///603166~-///-~-///-~-///-~-///-~-///-~-///-~-///131100~Prolactinoma, hyperparathyroidism, carcinoid syndrome (3)$145000~-///-~-///-~-///-~-///-~-	NULL///NULL///NULL///NULL///Molecular Function: nucleic acid binding (GO:0003676)~Molecular Function: zinc ion binding (GO:0008270)///Molecular Function: nucleic acid binding (GO:0003676)~Molecular Function: zinc ion binding (GO:0008270)///NULL///Molecular Function: nucleic acid binding (GO:0003676)~Molecular Function: zinc ion binding (GO:0008270)///NULL///-///Protein kinase-like domain///Protei…	-~-///-~-///-~-///-~-///-~-///-~-///-~-///-~-///-~-///-~-///-~-///-~-///-~-///MEN1~Malignant insulinomas(MEN1)$Parathyroid tumour(MEN1)$Atypical endocrine neoplasia(MEN1)$Hyperparathyroidism(MEN1)$Impaired sensitisation to apoptosis, association with(MEN1	malignant_melanoma$carcinoma~10///malignant_melanoma$carcinoma~10///malignant_melanoma$carcinoma~10///malignant_melanoma$carcinoma~10///malignant_melanoma$carcinoma~10///malignant_melanoma$carcinoma~10///malignant_melanoma$carcinoma~10///malignant_melanoma$carcinoma~10///malignant_melanoma$carcinoma~10///NS$carcinoma~5///NS$carcinoma~5///NS$carcinoma~5///NS$carcinoma~5///hyperplasia$glioma$carcin…	-///-///-///-///-///-///-///-///-///-///-///-///-///Tumor Supressor///Tumor Supressor///Tumor Supressor///Tumor Supressor///Tumor Supressor///Tumor Supressor///Tumor Supressor///Tumor Supressor///Tumor Supressor	-///-///-///-///-///-///-///-///-///-///-///-///-///Atlas_CancerGene///Atlas_CancerGene///Atlas_CancerGene///Atlas_CancerGene///Atlas_CancerGene///Atlas_CancerGene///Atlas_CancerGene///Atlas_CancerGene///Atlas_CancerGene	-///-///-///-///-///-///-///-///-///-///-///-///-///parathyroid adenoma$pituitary adenoma$pancreatic islet cell$carcinoid///parathyroid adenoma$pituitary adenoma$pancreatic islet cell$carcinoid///parathyroid adenoma$pituitary adenoma$pancreatic islet cell	-~-///-~-///-~-///-~-///-~-///-~-///-~-///-~-///-~-///MAP4K2~0.00108342361863///MAP4K2~0.00108342361863///MAP4K2~0.00108342361863///MAP4K2~0.00108342361863///-~-///-~-///-~-///-~-///-~-///-~-///-~-///-~-///-~-	-///-///-///-///-///-///-///-///-///-///-///-///-///parathyroid tumours; pancreatic neuroendocrine tumour///parathyroid tumours; pancreatic neuroendocrine tumour///parathyroid tumours; pancreatic neuroendocrine tumour///parathyroid tumours; pancreatic	-///-///-///-///-///-///-///-///-///-///-///-///-///multiple endocrine neoplasia type 1///multiple endocrine neoplasia type 1///multiple endocrine neoplasia type 1///multiple endocrine neoplasia type 1///multiple endocrine neoplasia type 1///multiple endo	-~-///-~-///-~-///-~-///-~-///-~-///-~-///-~-///-~-///-~-///-~-///-~-///-~-///-~-///-~-///-~-///-~-///-~-///-~-///-~-///-~-///-~-	-///-///-///-///-///-///-///-///-///-///-///-///-///-///-///-///-///-///-///-///-///-	-///-///-///-///-///-///-///-///-///-///-///-///-///-///-///-///-///-///-///-///-///-	GO:0000245~spliceosome assembly$GO:0000389~nuclear mRNA 3'-splice site recognition$GO:0000398~nuclear mRNA splicing, via spliceosome$GO:0008380~RNA splicing$GO:0045449~regulation of transcription///GO:0000245~spliceosome assembly$GO:0000389~nuclear mRNA 3'-splice site recognition$GO:0000398~nuclear mRNA splicing, via spliceosome$GO:0008380~RNA splicing$GO:0045449~regulation of transcription///GO:…	-///-///-///-///-///-///-///-///-///-///-///-///-///DOID:2800~acute interstitial pneumonia$DOID:1240~leukemia$DOID:5509~pediatric ependymoma$DOID:2985~chronic rejection of renal transplant$DOID:5683~hereditary breast ovarian cancer$DOID:3008~ductal breast	3~MEN1~Predicted Pathogenic	-
chr11	65349756	65382564	loss	-	EHBP1L1(uc001oeo.3)///FLJ00043(uc001oep.1)///KCNK7(uc001oeq.2)///KCNK7(uc001oer.2)///KCNK7(uc001oes.2)///KCNK7(uc001oeu.2)///MAP3K11(uc001oev.2)///MAP3K11(uc010rol.1)///MAP3K11(uc001oew.2)///MAP3K11(uc001oex.1)	Protein_Coding///Protein_Coding///Protein_Coding///Protein_Coding///Protein_Coding///Protein_Coding///Protein_Coding///Protein_Coding///Protein_Coding///Protein_Coding	C_Terminal:Exon_9-Downstream///C_Terminal:Intron_1-Downstream///Whole_Deletion///Whole_Deletion///Whole_Deletion///Whole_Deletion///Whole_Deletion///Whole_Deletion///Whole_Deletion///Whole_Deletion	0///0///0///0///0///0///0///0///0///0	Partial_Deletion///Partial_Deletion///Deleted///Deleted///Deleted///Deleted///Deleted///Deleted///Deleted///Deleted	-///-///-///-///-///-///-///-///-///-	-///-///-///-///-///-///-///-///-///-	-///-///-///-///-///-///-///-///-///-	0.599326599327///0.911290322581///1.0///1.0///1.0///1.0///1.0///1.0///1.0///1.0	-///-///-///-///-///-///-///-///-///-	0.647200349956///0.845921450151///1.0///1.0///1.0///1.0///1.0///1.0///1.0///1.0	-///-///-///-///-///-///-///-///-///-	-~-~-~-	esv105205~100~7~0.333333333333///nsv39227~100~0~N/A///esv215844~100~7~0.0432432432432	-~-~-~-	-~-~-~-	-~-~-~-	-~-~-~-	-~-~-~-	-~-~-~-	-~-~-~-~-~-~-~-	-~-~-~-~-~-~-~-	-	-~-///-~-///-~-///-~-///603940~-///-~-///-~-///-~-///600050~-///-~-	Calponin-homology///Calponin-like actin-binding///NULL///NULL///Molecular Function: potassium channel activity (GO:0005267)~Biological Process: potassium ion transport (GO:0006813)~Cellular Component: membrane (GO:0016020)///NULL///Mitogen activated protein kinase kinase kinase-like///NULL///Molecular Function: protein kinase activity (GO:0004672)~Molecular Function: ATP binding (GO:0005524)~Biol…	-~-///-~-///-~-///-~-///-~-///-~-///-~-///-~-///-~-///-~-	carcinoma$glioma~5///-~-///-~-///-~-///-~-///-~-///malignant_melanoma$carcinoma$glioma~9///malignant_melanoma$carcinoma$glioma~9///malignant_melanoma$carcinoma$glioma~9///malignant_melanoma$carcinoma$glioma~9	-///-///-///-///-///-///-///-///-///-	-///-///-///-///-///-///-///-///-///-	-///-///-///-///-///-///-///-///-///-	-~-///-~-///-~-///-~-///-~-///-~-///-~-///-~-///-~-///-~-	-///-///-///-///-///-///-///-///-///-	-///-///-///-///-///-///-///-///-///-	-~-///-~-///-~-///-~-///-~-///-~-///-~-///-~-///-~-///-~-	-///-///-///-///-///-///-///-///-///-	-///-///Neuronal System~Potassium Channels~Tandem of pore domain in a weak inwardly rectifying K+ channels (TWIK)~Tandem pore domain potassium channels///Neuronal System~Potassium Channels~Tandem of pore domain in a weak inwardly rectifying K+ channels (T	GO:0008150~biological_process///-///GO:0006811~ion transport$GO:0006813~potassium ion transport///GO:0006811~ion transport$GO:0006813~potassium ion transport///GO:0006811~ion transport$GO:0006813~potassium ion transport///GO:0006811~ion transport$GO:0006813~potassium ion transport///GO:0000080~G1 phase of mitotic cell cycle$GO:0000187~activation of MAPK activity$GO:0006468~protein phosphorylation…	-///-///-///-///-///-///DOID:4241~malignant neoplasm of breast$DOID:2985~chronic rejection of renal transplant$DOID:162~cancer///DOID:4241~malignant neoplasm of breast$DOID:2985~chronic rejection of renal transplant$DOID:162~cancer///DOID:4241~malignant n	-	-
chr11	81503992	81517261	loss	-	BC041900(uc001ozo.1)	Noncoding_RNA	Downstream	73635	-	-	-	-	-	-	-	-	-~-~-~-	esv689~2~100~N/A///dgv405e1~3~100~0.0///nsv522551~9~100~0.000493583415597///dgv53e55~3~100~0.00259403372244///nsv437132~4~100~0.0166666666667///esv218749~4~100~0.00540540540541///dgv1350e188~13~100~0.333333333333///esv1802970~27~100~0.166666666667///dgv1351e188~56~100~0.333333333333///essv101789~54~87~0.0037037037037///dgv160n27~58~100~0.00321130378934///esv1798073~43~100~0.166666666667///dgv161n…	-~-~-~-	well11430~60~100~0.190751445087	-~-~-~-	-~-~-~-	-~-~-~-	Developmental Delay and additional significant developmental and morphological phenotypes referred for genetic testing~0~100~Pathogenic~classified by single submitter~RCV000052710	-~-~-~-~-~-~-~-	-~-~-~-~-~-~-~-	-	-~-	-	-~-	-~-	-	-	-	-~-	-	-	-~-	-	-	-	-	4*~Developmental Delay and additional significant developmental and morphological phenotypes referred for genetic testing-RCV000052710~Unlikely Pathogenic	-
chr11	81503992	81517261	loss	-	BC041900(uc001ozo.1)	Noncoding_RNA	Downstream	73635	-	-	-	-	-	-	-	-	-~-~-~-	esv689~2~100~N/A///dgv405e1~3~100~0.0///nsv522551~9~100~0.000493583415597///dgv53e55~3~100~0.00259403372244///nsv437132~4~100~0.0166666666667///esv218749~4~100~0.00540540540541///dgv1350e188~13~100~0.333333333333///esv1802970~27~100~0.166666666667///dgv1351e188~56~100~0.333333333333///essv101789~54~87~0.0037037037037///dgv160n27~58~100~0.00321130378934///esv1798073~43~100~0.166666666667///dgv161n…	-~-~-~-	well11430~60~100~0.190751445087	-~-~-~-	-~-~-~-	-~-~-~-	Developmental Delay and additional significant developmental and morphological phenotypes referred for genetic testing~0~100~Pathogenic~classified by single submitter~RCV000052710	-~-~-~-~-~-~-~-	-~-~-~-~-~-~-~-	-	-~-	-	-~-	-~-	-	-	-	-~-	-	-	-~-	-	-	-	-	4*~Developmental Delay and additional significant developmental and morphological phenotypes referred for genetic testing-RCV000052710~Unlikely Pathogenic	-
chr11	92727874	92868270	loss	-	AK093898(uc001pdl.1)	Noncoding_RNA	Downstream	9071	-	-	-	-	-	-	-	-	-~-~-~-	nsv820151~53~7~0.5///esv107475~100~0~0.333333333333///dgv348e59~100~1~0.0162162162162///esv108043~100~0~0.166666666667///nsv525304~80~27~0.000493583415597///esv110013~100~0~0.166666666667///nsv435~42~10~0.333333333333///nsv510593~17~2~0.0	-~-~-~-	-~-~-~-	-~-~-~-	-~-~-~-	-~-~-~-	Developmental Delay and additional significant developmental and morphological phenotypes referred for genetic testing~0~100~Pathogenic~classified by single submitter~RCV000052710///Muscular hypotonia~0~100~Pathogenic~classified by single submitter~RCV000052711	-~-~-~-~-~-~-~-	-~-~-~-~-~-~-~-	-	-~-	-	-~-	-~-	-	-	-	-~-	-	-	-~-	-	-	-	-	4*~Developmental Delay and additional significant developmental and morphological phenotypes referred for genetic testing-RCV000052710~Unlikely Pathogenic	-
chr11	96212445	96267523	loss	-	JRKL(uc001pfy.2)	Protein_Coding	Downstream	85719	-	-	-	-	-	-	-	-	-~-~-~-	nsv516287~92~100~0.00246791707799///esv2569306~100~2~1.0///esv2111227~100~1~1.0///esv110114~100~0~2.33333333333///esv218504~100~0~1.82702702703///esv9550~100~0~1.0///nsv39134~100~0~N/A	-~-~-~-	-~-~-~-	-~-~-~-	-~-~-~-	-~-~-~-	Developmental Delay and additional significant developmental and morphological phenotypes referred for genetic testing~0~100~Pathogenic~classified by single submitter~RCV000052710///Muscular hypotonia~0~100~Pathogenic~classified by single submitter~RCV000052711	-~-~-~-~-~-~-~-	1000G_CNVnator962_2510~100~0~0.132016632017~0.0~0.0~0.501976284585~0.0	-	603211~-	Cellular Component: chromosome~centromeric region (GO:0000775)~Molecular Function: DNA binding (GO:0003677)	-~-	carcinoma~4	-	-	-	-~-	-	-	-~-	-	-	GO:0007417~central nervous system development$GO:0045449~regulation of transcription	-	4*~Developmental Delay and additional significant developmental and morphological phenotypes referred for genetic testing-RCV000052710~Unlikely Pathogenic	-
chr11	96212445	96267523	loss	-	JRKL(uc001pfy.2)	Protein_Coding	Downstream	85719	-	-	-	-	-	-	-	-	-~-~-~-	nsv516287~92~100~0.00246791707799///esv2569306~100~2~1.0///esv2111227~100~1~1.0///esv110114~100~0~2.33333333333///esv218504~100~0~1.82702702703///esv9550~100~0~1.0///nsv39134~100~0~N/A	-~-~-~-	-~-~-~-	-~-~-~-	-~-~-~-	-~-~-~-	Developmental Delay and additional significant developmental and morphological phenotypes referred for genetic testing~0~100~Pathogenic~classified by single submitter~RCV000052710///Muscular hypotonia~0~100~Pathogenic~classified by single submitter~RCV000052711	-~-~-~-~-~-~-~-	1000G_CNVnator962_2510~100~0~0.132016632017~0.0~0.0~0.501976284585~0.0	-	603211~-	Cellular Component: chromosome~centromeric region (GO:0000775)~Molecular Function: DNA binding (GO:0003677)	-~-	carcinoma~4	-	-	-	-~-	-	-	-~-	-	-	GO:0007417~central nervous system development$GO:0045449~regulation of transcription	-	4*~Developmental Delay and additional significant developmental and morphological phenotypes referred for genetic testing-RCV000052710~Unlikely Pathogenic	-
chr11	99525126	99566782	loss	-	CNTN5(uc009ywv.1)///CNTN5(uc001pfz.2)///CNTN5(uc001pga.2)///CNTN5(uc001pgb.2)	Protein_Coding///Protein_Coding///Protein_Coding///Protein_Coding	Internal:Intron_3-Intron_3///Internal:Intron_3-Intron_3///Internal:Intron_3-Intron_3///Internal:Intron_3-Intron_3	0///0///0///0	-///-///-///-	-///-///-///-	-///-///-///-	-///-///-///-	-///-///-///-	-///-///-///-	-///-///-///-	-///-///-///-	-~-~-~-	dgv168n27~98~100~0.0019267822736///nsv519340~98~100~0.00197433366239///esv108750~100~0~0.166666666667///esv105579~100~4~0.166666666667///esv214931~100~2~0.32972972973	-~-~-~-	well11542~83~100~0.0019267822736	-~-~-~-	-~-~-~-	-~-~-~-	Developmental Delay and additional significant developmental and morphological phenotypes referred for genetic testing~0~100~Pathogenic~classified by single submitter~RCV000052710///Muscular hypotonia~0~100~Pathogenic~classified by single submitter~RCV000052711	-~-~-~-~-~-~-~-	-~-~-~-~-~-~-~-	-	-~-///-~-///607219~-///-~-	Immunoglobulin-like///Immunoglobulin-like///Immunoglobulin-like///Immunoglobulin subtype	-~-///-~-///-~-///-~-	haematopoietic_neoplasm$NS$malignant_melanoma$carcinoma~20///haematopoietic_neoplasm$NS$malignant_melanoma$carcinoma~20///haematopoietic_neoplasm$NS$malignant_melanoma$carcinoma~20///haematopoietic_neoplasm$NS$malignant_melanoma$carcinoma~20	-///-///-///-	-///-///-///-	-///-///-///-	-~-///-~-///-~-///-~-	-///-///-///-	-///-///-///-	CNTN5~22960745///CNTN5~22960745///CNTN5~22960745///CNTN5~22960745	-///-///-///-	-///-///-///-	GO:0007155~cell adhesion$GO:0007605~sensory perception of sound///GO:0007155~cell adhesion$GO:0007605~sensory perception of sound///GO:0007155~cell adhesion$GO:0007605~sensory perception of sound///GO:0007155~cell adhesion$GO:0007605~sensory perception of sound	-///-///-///-	4*~Developmental Delay and additional significant developmental and morphological phenotypes referred for genetic testing-RCV000052710~Unlikely Pathogenic	-
chr11	104041862	104140745	gain	-	PDGFD(uc001php.2)///PDGFD(uc001phq.2)	Protein_Coding///Protein_Coding	Upstream///Upstream	6836///6836	-///-	-///-	-///-	-///-	-///-	-///-	-///-	-///-	esv2750978~7~100~0.00129701686122	-~-~-~-	-~-~-~-	-~-~-~-	-~-~-~-	-~-~-~-	Developmental Delay and additional significant developmental and morphological phenotypes referred for genetic testing~0~100~Pathogenic~classified by single submitter~RCV000053638///Global developmental delay~3~100~Pathogenic~classified by single submitter~RCV000053639	-~-~-~-	-~-~-~-~-~-~-~-	-~-~-~-~-~-~-~-	-	-~-///609673~-	NULL///CUB	-~-///-~-	carcinoma~4///carcinoma~4	-///-	-///-	-///-	PDGFD~0.00106609808102///PDGFD~0.00106609808102	-///-	-///-	-~-///-~-	-///-	Signal Transduction~Signaling by PDGF///Signal Transduction~Signaling by PDGF	GO:0050730~regulation of peptidyl-tyrosine phosphorylation$GO:0051781~positive regulation of cell division///GO:0050730~regulation of peptidyl-tyrosine phosphorylation$GO:0051781~positive regulation of cell division	DOID:10952~nephritis$DOID:1936~atherosclerosis$DOID:305~carcinoma$DOID:10286~prostate carcinoma$DOID:2986~IgA glomerulonephritis$DOID:162~cancer$DOID:2869~arteriopathy$DOID:8857~lupus erythematosus$DOID:3455~cerebrovascular accident$DOID:2627~glioma$DOID:2985~chronic rejection of renal transplant///DOID:10952~nephritis$DOID:1936~atherosclerosis$DOID:305~carcinoma$DOID:10286~prostate carcinoma$DOI…	4*~Global developmental delay-RCV000053639~Unlikely Pathogenic	-
chr11	104063280	105273706	gain	-	CASP12(uc001phs.2)///CASP12(uc001pht.1)///CASP12(uc001phu.1)///CASP12(uc009yxf.1)///CASP12(uc001phv.1)///CASP12(uc001phw.1)///CASP12(uc001phx.1)///LOC643733(uc001phy.2)///LOC643733(uc001phz.2)///LOC643733(uc001pia.1)///CASP4(uc001pib.1)///CASP4(uc001pid.1)///mih1/Tx(uc009yxg.1)///CASP4(uc010rux.1)///CASP4(uc010ruy.1)///CASP5(uc010ruz.1)///CASP5(uc010rva.1)///CASP5(uc010rvb.1)///CASP5(uc010rvc.1)/…	Noncoding_RNA///Protein_Coding///Protein_Coding///Protein_Coding///Protein_Coding///Protein_Coding///Noncoding_RNA///Noncoding_RNA///Noncoding_RNA///Noncoding_RNA///Protein_Coding///Protein_Coding///Protein_Coding///Protein_Coding///Protein_Coding///Protein_Coding///Protein_Coding///Protein_Coding///Protein_Coding///Protein_Coding///Protein_Coding///Protein_Coding///Protein_Coding///Protein_Codin…	Whole_Amplification///Whole_Amplification///Whole_Amplification///Whole_Amplification///Whole_Amplification///Whole_Amplification///Whole_Amplification///Whole_Amplification///Whole_Amplification///Whole_Amplification///Whole_Amplification///Whole_Amplification///Whole_Amplification///Whole_Amplification///Whole_Amplification///Whole_Amplification///Whole_Amplification///Whole_Amplification///Who…	0///0///0///0///0///0///0///0///0///0///0///0///0///0///0///0///0///0///0///0///0///0///0///0///0///0///0///0///0///0///0///0///0///0///0///0///0///0///0	Amplified///Amplified///Amplified///Amplified///Amplified///Amplified///Amplified///Amplified///Amplified///Amplified///Amplified///Amplified///Amplified///Amplified///Amplified///Amplified///Amplified///Amplified///Amplified///Amplified///Amplified///Amplified///Amplified///Amplified///Amplified///Amplified///Amplified///Amplified///Amplified///Amplified///Amplified///Amplified///Amplified///Amp…	-///-///-///-///-///-///-///-///-///-///-///-///-///-///-///-///-///-///-///-///-///-///-///-///-///-///-///-///-///-///-///-///-///-///-///-///-///-///-	-///-///-///-///-///-///-///-///-///-///-///-///-///-///-///-///-///-///-///-///-///-///-///-///-///-///-///-///-///-///-///-///-///-///-///-///-///-///-	-///-///-///-///-///-///-///-///-///-///-///-///-///-///-///-///-///-///-///-///-///-///-///-///-///-///-///-///-///-///-///-///-///-///-///-///-///-///-	1.0///1.0///1.0///1.0///1.0///1.0///1.0///1.0///1.0///1.0///1.0///1.0///1.0///1.0///1.0///1.0///1.0///1.0///1.0///1.0///1.0///1.0///1.0///1.0///1.0///1.0///1.0///1.0///1.0///1.0///1.0///1.0///1.0///1.0///1.0///1.0///1.0///1.0///1.0	-///-///-///-///-///-///-///-///-///-///-///-///-///-///-///-///-///-///-///-///-///-///-///-///-///-///-///-///-///-///-///-///-///-///-///-///-///-///-	-///1.0///1.0///1.0///1.0///1.0///-///-///-///-///1.0///1.0///1.0///1.0///1.0///1.0///1.0///1.0///1.0///1.0///1.0///1.0///1.0///1.0///1.0///1.0///1.0///1.0///1.0///1.0///1.0///1.0///1.0///1.0///1.0///1.0///-///1.0///1.0	-///-///-///-///-///-///-///-///-///-///-///-///-///-///-///-///-///-///-///-///-///-///-///-///-///-///-///-///-///-///-///-///-///-///-///-///-///-///-	esv2750978~87~100~0.00129701686122///nsv511008~100~5~0.0///nsv511481~100~0~1.0///esv25505~100~0~0.0155210643016///nsv482990~100~13~N/A///esv33027~100~0~0.0196078431373///dgv433e1~100~6~0.0///nsv8869~100~2~0.0322580645161///nsv468862~100~38~0.000642260757868///dgv434e1~100~2~0.0///esv1015~100~6~N/A///dgv435e1~100~1~0.0///essv12898~100~1~0.0///dgv436e1~100~0~0.0///nsv442626~100~0~N/A///dgv437e1~100…	-~-~-~-	well11560~100~1~0.0019267822736	-~-~-~-	-~-~-~-	-~-~-~-	Developmental Delay and additional significant developmental and morphological phenotypes referred for genetic testing~3~100~Pathogenic~classified by single submitter~RCV000053638///Global developmental delay~42~100~Pathogenic~classified by single submitter~RCV000053639	-~-~-~-	-~-~-~-~-~-~-~-	-~-~-~-~-~-~-~-	-	-~-///608633~{Sepsis, susceptibility to} (3)///-~-///-~-///-~-///-~-///-~-///-~-///-~-///-~-///-~-///602664~-///-~-///-~-///-~-///602665~-///-~-///-~-///-~-///-~-///-~-///-~-///-~-///147678~-$609490~-///-~-///-~-///-~-///-~-///-~-///-~-///-~-///-~-///-~-/	-///NULL///Molecular Function: cysteine-type endopeptidase activity (GO:0004197)~Biological Process: proteolysis (GO:0006508)///Molecular Function: cysteine-type endopeptidase activity (GO:0004197)~Biological Process: proteolysis (GO:0006508)///Molecular	-~-///-~-///-~-///-~-///-~-///-~-///-~-///-~-///-~-///-~-///-~-///-~-///-~-///-~-///-~-///CASP5~Lung cancer, association with(CASP5)///CASP5~Lung cancer, association with(CASP5)///CASP5~Lung cancer, association with(CASP5)///CASP5~Lung cancer, association	carcinoma~1///carcinoma~1///carcinoma~1///carcinoma~1///carcinoma~1///carcinoma~1///carcinoma~1///-~-///-~-///-~-///malignant_melanoma$carcinoma~8///malignant_melanoma$carcinoma~8///-~-///malignant_melanoma$carcinoma~8///malignant_melanoma$carcinoma~8///NS$carcinoma~8///NS$carcinoma~8///NS$carcinoma~8///NS$carcinoma~8///NS$carcinoma~8///NS$carcinoma~8///carcinoma$lymphoid_neoplasm~6///carcinoma$l…	-///-///-///-///-///-///-///-///-///-///-///-///-///-///-///-///-///-///-///-///-///-///-///-///-///-///-///-///-///-///-///-///-///-///-///-///-///-///-	-///-///-///-///-///-///-///-///-///-///-///-///-///-///-///-///-///-///-///-///-///Atlas_CancerGene///Atlas_CancerGene///Atlas_CancerGene///Atlas_CancerGene///Atlas_CancerGene///Atlas_CancerGene///Atlas_CancerGene///Atlas_CancerGene///Atlas_CancerGene///	-///-///-///-///-///-///-///-///-///-///-///-///-///-///-///-///-///-///-///-///-///-///-///-///-///-///-///-///-///-///-///-///-///-///-///-///-///-///-	-~-///-~-///-~-///-~-///-~-///-~-///-~-///-~-///-~-///-~-///-~-///-~-///-~-///-~-///-~-///-~-///-~-///-~-///-~-///-~-///-~-///-~-///-~-///-~-///-~-///-~-///-~-///-~-///-~-///-~-///-~-///-~-///-~-///-~-///-~-///-~-///-~-///-~-///-~-	-///-///-///-///-///-///-///-///-///-///-///-///-///-///-///-///-///-///-///-///-///-///-///-///-///-///-///-///-///-///-///-///-///-///-///-///-///-///-	-///-///-///-///-///-///-///-///-///-///-///-///-///-///-///-///-///-///-///-///-///-///-///-///-///-///-///-///-///-///-///-///-///-///-///-///-///-///-	CASP12~22960745///CASP12~22960745///CASP12~22960745///CASP12~22960745///CASP12~22960745///CASP12~22960745///CASP12~22960745///-~-///-~-///-~-///-~-///-~-///-~-///-~-///-~-///-~-///-~-///-~-///-~-///-~-///-~-///-~-///-~-///-~-///-~-///-~-///-~-///-~-///-~-///-~-///-~-///-~-///-~-///-~-///-~-///-~-///-~-///-~-///-~-	-///-///-///-///-///-///-///-///-///-///-///-///-///-///-///-///-///-///-///-///-///DB07744~DB07916~DB01017~DB07733///DB07744~DB07916~DB01017~DB07733///DB07744~DB07916~DB01017~DB07733///DB07744~DB07916~DB01017~DB07733///DB07744~DB07916~DB01017~DB07733///D	-///-///-///-///-///-///-///-///-///-///Immune System~Innate Immune System~NOD1/2 Signaling Pathway~Nucleotide-binding domain, leucine rich repeat containing receptor (NLR) signaling pathways///Immune System~Innate Immune System~NOD1/2 Signaling Pathway~N	GO:0006508~proteolysis$GO:0042981~regulation of apoptosis///GO:0006508~proteolysis$GO:0042981~regulation of apoptosis///GO:0006508~proteolysis$GO:0042981~regulation of apoptosis///GO:0006508~proteolysis$GO:0042981~regulation of apoptosis///GO:0006508~proteolysis$GO:0042981~regulation of apoptosis///GO:0006508~proteolysis$GO:0042981~regulation of apoptosis///GO:0006508~proteolysis$GO:0042981~regul…	DOID:0050117~disease by infectious agent$DOID:2370~diabetic nephropathy///DOID:0050117~disease by infectious agent$DOID:2370~diabetic nephropathy///DOID:0050117~disease by infectious agent$DOID:2370~diabetic nephropathy///DOID:0050117~disease by infectious agent$DOID:2370~diabetic nephropathy///DOID:0050117~disease by infectious agent$DOID:2370~diabetic nephropathy///DOID:0050117~disease by infec…	3~CASP5///CASP1~Predicted Pathogenic	-
chr11	118550601	118579747	gain	-	TREH(uc001pty.1)///TREH(uc009zaj.1)///TREH(uc001ptz.1)///TREH(uc009zak.2)	Protein_Coding///Protein_Coding///Protein_Coding///Protein_Coding	Upstream///Upstream///Upstream///Upstream	221///221///221///221	-///-///-///-	-///-///-///-	-///-///-///-	-///-///-///-	-///-///-///-	-///-///-///-	-///-///-///-	-///-///-///-	-~-~-~-	-~-~-~-	-~-~-~-	-~-~-~-	-~-~-~-	-~-~-~-	Developmental Delay and additional significant developmental and morphological phenotypes referred for genetic testing~0~100~Pathogenic~classified by single submitter~RCV000053638///Global developmental delay~0~100~Pathogenic~classified by single submitter~RCV000050627///Pneumonia~0~100~Pathogenic~classified by single submitter~RCV000050331	-~-~-~-	-~-~-~-~-~-~-~-	-~-~-~-~-~-~-~-	-	275360~Trehalase deficiency, 612119 (1)$612119~-///-~-///-~-///-~-	Molecular Function: alpha~alpha-trehalase activity (GO:0004555)~Biological Process: trehalose metabolic process (GO:0005991)///Molecular Function: alpha~alpha-trehalase activity (GO:0004555)~Biological Process: trehalose metabolic process (GO:0005991)///Molecular Function: alpha~alpha-trehalase activity (GO:0004555)~Biological Process: trehalose metabolic process (GO:0005991)///Molecular Function…	-~-///-~-///-~-///-~-	NS$carcinoma~4///NS$carcinoma~4///NS$carcinoma~4///NS$carcinoma~4	-///-///-///-	-///-///-///-	-///-///-///-	-~-///-~-///-~-///-~-	-///-///-///-	-///-///-///-	-~-///-~-///-~-///-~-	-///-///-///-	Digestion of dietary carbohydrate~Metabolism~Metabolism of carbohydrates///Digestion of dietary carbohydrate~Metabolism~Metabolism of carbohydrates///Digestion of dietary carbohydrate~Metabolism~Metabolism of carbohydrates///Digestion of dietary carbohydrate~Metabolism~Metabolism of carbohydrates	GO:0005991~trehalose metabolic process$GO:0005993~trehalose catabolic process$GO:0009887~organ morphogenesis///GO:0005991~trehalose metabolic process$GO:0005993~trehalose catabolic process$GO:0009887~organ morphogenesis///GO:0005991~trehalose metabolic process$GO:0005993~trehalose catabolic process$GO:0009887~organ morphogenesis///GO:0005991~trehalose metabolic process$GO:0005993~trehalose catabo…	-///-///-///-	4*~Developmental Delay and additional significant developmental and morphological phenotypes referred for genetic testing-RCV000053638~Unlikely Pathogenic	-
chr11	120569528	120630452	loss	-	GRIK4(uc001pxn.2)///GRIK4(uc009zav.1)///GRIK4(uc009zaw.1)///GRIK4(uc009zax.1)	Protein_Coding///Protein_Coding///Protein_Coding///Protein_Coding	Internal:Intron_3-Intron_3///Internal:Intron_3-Intron_3///Internal:Intron_2-Intron_2///Internal:Intron_1-Intron_1	0///0///0///0	-///-///-///-	-///-///-///-	-///-///-///-	-///-///-///-	-///-///-///-	-///-///-///-	-///-///-///-	-///-///-///-	-~-~-~-	nsv832286~27~73~0.0105263157895///nsv522869~100~0~0.000493583415597	-~-~-~-	-~-~-~-	-~-~-~-	-~-~-~-	-~-~-~-	Developmental Delay and additional significant developmental and morphological phenotypes referred for genetic testing~0~100~Pathogenic~classified by single submitter~RCV000052715///Single ventricular heart~0~100~Pathogenic~classified by single submitter~RCV000050905///Developmental Delay and additional significant developmental and morphological phenotypes referred for genetic testing~0~100~Path…	-~-~-~-~-~-~-~-	-~-~-~-~-~-~-~-	-	-~-///-~-///-~-///600282~-	NULL///NULL///NULL///NULL	-~-///-~-///-~-///-~-	NS$carcinoma$glioma~20///NS$carcinoma$glioma~20///NS$carcinoma$glioma~20///NS$carcinoma$glioma~20	-///-///-///-	-///-///-///-	-///-///-///-	-~-///-~-///-~-///-~-	-///-///-///-	-///-///-///-	GRIK4~15483676///GRIK4~15483676///GRIK4~15483676///GRIK4~15483676	DB00142///DB00142///DB00142///DB00142	Activation of Ca-permeable Kainate Receptor~Activation of Kainate Receptors upon glutamate binding~Ionotropic activity of Kainate Receptors~Neuronal System~Neurotransmitter Receptor Binding And Downstream Transmission In The Postsynaptic Cell~Transmission across Chemical Synapses///Activation of Ca-permeable Kainate Receptor~Activation of Kainate Receptors upon glutamate binding~Ionotropic activi…	GO:0006810~transport$GO:0006811~ion transport$GO:0007215~glutamate signaling pathway$GO:0007268~synaptic transmission$GO:0031960~response to corticosteroid stimulus///GO:0006810~transport$GO:0006811~ion transport$GO:0007215~glutamate signaling pathway$GO:0007268~synaptic transmission$GO:0031960~response to corticosteroid stimulus///GO:0006810~transport$GO:0006811~ion transport$GO:0007215~glutamat…	DOID:3312~bipolar disease$DOID:0060035~medical disorder$DOID:5419~schizophrenia///DOID:3312~bipolar disease$DOID:0060035~medical disorder$DOID:5419~schizophrenia///DOID:3312~bipolar disease$DOID:0060035~medical disorder$DOID:5419~schizophrenia///DOID:3312~bipolar disease$DOID:0060035~medical disorder$DOID:5419~schizophrenia	4*~Developmental Delay and additional significant developmental and morphological phenotypes referred for genetic testing-RCV000052715~Unlikely Pathogenic	-
chr11	127697825	128079898	gain	-	ETS1(uc010sbs.1)///ETS1(uc009zch.2)///ETS1(uc009zcg.2)///ETS1(uc001qej.2)	Protein_Coding///Protein_Coding///Protein_Coding///Protein_Coding	Downstream///Downstream///Downstream///Downstream	248758///248758///248758///248758	-///-///-///-	-///-///-///-	-///-///-///-	-///-///-///-	-///-///-///-	-///-///-///-	-///-///-///-	-///-///-///-	nsv526723~78~25~0.000493583415597///nsv819989~100~1~0.5///esv1000625~100~0~0.333333333333///nsv826125~100~0~0.161290322581///esv24229~100~0~0.0620842572062///dgv249n67~100~0~0.548387096774	-~-~-~-	well11618~100~2~0.0019267822736	-~-~-~-	-~-~-~-	-~-~-~-	Developmental Delay and additional significant developmental and morphological phenotypes referred for genetic testing~1~100~Pathogenic~classified by single submitter~RCV000053638///Pneumonia~2~100~Pathogenic~classified by single submitter~RCV000050331///Developmental Delay and additional significant developmental and morphological phenotypes referred for genetic testing~2~100~Pathogenic~classifi…	-~-~-~-	-~-~-~-~-~-~-~-	-~-~-~-~-~-~-~-	-	-~-///-~-///-~-///164720~-	NULL///NULL///NULL///Transforming factor C-ets	ETS1~Systemic lupus erythematosus, association with(ETS1)///ETS1~Systemic lupus erythematosus, association with(ETS1)///ETS1~Systemic lupus erythematosus, association with(ETS1)///ETS1~Systemic lupus erythematosus, association with(ETS1)	mesothelioma$carcinoma$glioma~13///mesothelioma$carcinoma$glioma~13///mesothelioma$carcinoma$glioma~13///mesothelioma$carcinoma$glioma~13	Oncogene///Oncogene///Oncogene///Oncogene	Atlas_CancerGene///Atlas_CancerGene///Atlas_CancerGene///Atlas_CancerGene	-///-///-///-	-~-///-~-///-~-///-~-	-///-///-///-	-///-///-///-	ETS1~15483676,22960745,3457468,2527802,9973958,10484978///ETS1~15483676,22960745,3457468,2527802,9973958,10484978///ETS1~15483676,22960745,3457468,2527802,9973958,10484978///ETS1~15483676,22960745,3457468,2527802,9973958,10484978	-///-///-///-	-///-///-///-	GO:0006366~transcription from RNA polymerase II promoter$GO:0006917~induction of apoptosis$GO:0006955~immune response$GO:0008285~negative regulation of cell proliferation$GO:0010552~positive regulation of gene-specific transcription from RNA polymerase II promoter$GO:0030578~PML body organization$GO:0030578~PML body organization$GO:0045648~positive regulation of erythrocyte differentiation$GO:004…	DOID:1909~melanoma$DOID:9074~systemic lupus erythematosus$DOID:8857~lupus erythematosus$DOID:9261~nasopharynx carcinoma$DOID:299~adenocarcinoma$DOID:4241~malignant neoplasm of breast$DOID:1612~mammary cancer$DOID:305~carcinoma$DOID:2985~chronic rejection of renal transplant$DOID:162~cancer$DOID:2144~malignant neoplasm of ovary$DOID:3910~lung adenocarcinoma$DOID:225~syndrome$DOID:2841~asthma$DOID:…	4*~Respiratory distress-RCV000051162~Unlikely Pathogenic	-
chr11	127857444	128001331	gain	-	ETS1(uc010sbs.1)///ETS1(uc009zch.2)///ETS1(uc009zcg.2)///ETS1(uc001qej.2)	Protein_Coding///Protein_Coding///Protein_Coding///Protein_Coding	Downstream///Downstream///Downstream///Downstream	327325///327325///327325///327325	-///-///-///-	-///-///-///-	-///-///-///-	-///-///-///-	-///-///-///-	-///-///-///-	-///-///-///-	-///-///-///-	-~-~-~-	-~-~-~-	-~-~-~-	-~-~-~-	-~-~-~-	-~-~-~-	Developmental Delay and additional significant developmental and morphological phenotypes referred for genetic testing~0~100~Pathogenic~classified by single submitter~RCV000053638///Pneumonia~0~100~Pathogenic~classified by single submitter~RCV000050331///Developmental Delay and additional significant developmental and morphological phenotypes referred for genetic testing~0~100~Pathogenic~classifi…	-~-~-~-	-~-~-~-~-~-~-~-	-~-~-~-~-~-~-~-	-	-~-///-~-///-~-///164720~-	NULL///NULL///NULL///Transforming factor C-ets	ETS1~Systemic lupus erythematosus, association with(ETS1)///ETS1~Systemic lupus erythematosus, association with(ETS1)///ETS1~Systemic lupus erythematosus, association with(ETS1)///ETS1~Systemic lupus erythematosus, association with(ETS1)	mesothelioma$carcinoma$glioma~13///mesothelioma$carcinoma$glioma~13///mesothelioma$carcinoma$glioma~13///mesothelioma$carcinoma$glioma~13	Oncogene///Oncogene///Oncogene///Oncogene	Atlas_CancerGene///Atlas_CancerGene///Atlas_CancerGene///Atlas_CancerGene	-///-///-///-	-~-///-~-///-~-///-~-	-///-///-///-	-///-///-///-	ETS1~15483676,22960745,3457468,2527802,9973958,10484978///ETS1~15483676,22960745,3457468,2527802,9973958,10484978///ETS1~15483676,22960745,3457468,2527802,9973958,10484978///ETS1~15483676,22960745,3457468,2527802,9973958,10484978	-///-///-///-	-///-///-///-	GO:0006366~transcription from RNA polymerase II promoter$GO:0006917~induction of apoptosis$GO:0006955~immune response$GO:0008285~negative regulation of cell proliferation$GO:0010552~positive regulation of gene-specific transcription from RNA polymerase II promoter$GO:0030578~PML body organization$GO:0030578~PML body organization$GO:0045648~positive regulation of erythrocyte differentiation$GO:004…	DOID:1909~melanoma$DOID:9074~systemic lupus erythematosus$DOID:8857~lupus erythematosus$DOID:9261~nasopharynx carcinoma$DOID:299~adenocarcinoma$DOID:4241~malignant neoplasm of breast$DOID:1612~mammary cancer$DOID:305~carcinoma$DOID:2985~chronic rejection of renal transplant$DOID:162~cancer$DOID:2144~malignant neoplasm of ovary$DOID:3910~lung adenocarcinoma$DOID:225~syndrome$DOID:2841~asthma$DOID:…	4*~Developmental Delay and additional significant developmental and morphological phenotypes referred for genetic testing-RCV000053645~Unlikely Pathogenic	-
chr12	1201546	1455106	gain	-	ELKS(uc001qiz.2)///ERC1(uc001qjb.2)///ERC1(uc001qjc.2)///ELKS(uc001qja.2)///ELKS(uc001qjd.2)///ERC1(uc001qjf.2)///ERC1(uc010sdv.1)///ERC1(uc009zdp.2)///ELKS(uc001qje.2)	Noncoding_RNA///Protein_Coding///Protein_Coding///Noncoding_RNA///Noncoding_RNA///Protein_Coding///Protein_Coding///Protein_Coding///Noncoding_RNA	noncoding_rna-noncoding_rna///Internal:Intron_3-Intron_15///Internal:Intron_3-Intron_14///noncoding_rna-noncoding_rna///noncoding_rna-noncoding_rna///Internal:Intron_2-Intron_14///Internal:Intron_1-Intron_12///Whole_Amplification///Upstream-noncoding_rna	0///0///0///0///0///0///0///0///0	-///In_Frame///In_Frame///-///-///In_Frame///In_Frame///Amplified///-	-///363-927///363-899///-///-///363-927///139-635///-///-	-///-///-///-///-///-///-///-///-	-///-///-///-///-///-///-///-///-	-///-///-///-///-///-///-///1.0///-	-///-///-///-///-///-///-///-///-	-///-///-///-///-///-///-///1.0///-	-///-///-///-///-///-///-///-///-	nsv468960~52~100~0.000642260757868///nsv470256~53~93~0.00225733634312///dgv1446e188~31~1~0.333333333333///esv1815943~78~12~0.166666666667///esv26525~100~0~0.00221729490022///nsv819356~100~0~0.5///esv24813~100~0~0.0709534368071///dgv256n67~100~0~0.967741935484	-~-~-~-	-~-~-~-	-~-~-~-	-~-~-~-	-~-~-~-	Global developmental delay~0~100~Pathogenic~classified by single submitter~RCV000053660///Coarse facial features~0~100~Pathogenic~classified by single submitter~RCV000053661///Corpus callosum agenesis~0~100~Pathogenic~classified by single submitter~RCV000053662///Global developmental delay~3~100~Pathogenic~classified by single submitter~RCV000053663///Developmental Delay and additional significan…	-~-~-~-	1000G_CNVnator962_1039~100~0~0.0769230769231~0.0~0.0~0.0~0.217008797654///1000G_CNVnator962_1040~100~1~0.0831600831601~0.380952380952~0.0~0.0~0.0///1000G_CNVnator962_1041~100~0~0.10395010395~0.0~0.0~0.0~0.293255131965	-~-~-~-~-~-~-~-	-	-~-///607127~-///-~-///-~-///-~-///-~-///-~-///-~-///-~-	-///NULL///NULL///-///-///NULL///NULL///NULL///-	-~-///-~-///-~-///-~-///-~-///-~-///-~-///-~-///-~-	-~-///carcinoma~15///carcinoma~15///-~-///-~-///carcinoma~15///carcinoma~15///carcinoma~15///-~-	-///-///-///-///-///-///-///-///-	-///Atlas_CancerGene///Atlas_CancerGene///-///-///Atlas_CancerGene///Atlas_CancerGene///Atlas_CancerGene///-	-///-///-///-///-///-///-///-///-	-~-///ERC1~0.0398706896552///ERC1~0.0398706896552///-~-///-~-///ERC1~0.0398706896552///ERC1~0.0398706896552///ERC1~0.0398706896552///-~-	-///-///-///-///-///-///-///-///-	-///-///-///-///-///-///-///-///-	-~-///ERC1~10741739,17690697,22960745,22941189,10337992///ERC1~10741739,17690697,22960745,22941189,10337992///-~-///-~-///ERC1~10741739,17690697,22960745,22941189,10337992///ERC1~10741739,17690697,22960745,22941189,10337992///ERC1~10741739,17690697,229607	-///-///-///-///-///-///-///-///-	-///-///-///-///-///-///-///-///-	-///GO:0006355~regulation of transcription, DNA-dependent$GO:0007252~I-kappaB phosphorylation$GO:0007275~multicellular organismal development$GO:0015031~protein transport$GO:0042147~retrograde transport, endosome to Golgi$GO:0045768~positive regulation of	-///DOID:3963~thyroid carcinoma$DOID:9119~acute myeloid leukemia$DOID:1240~leukemia$DOID:3969~papillary thyroid carcinoma$DOID:8692~myeloid leukemia$DOID:305~carcinoma///DOID:3963~thyroid carcinoma$DOID:9119~acute myeloid leukemia$DOID:1240~leukemia$DOID:	4*~Developmental Delay and additional significant developmental and morphological phenotypes referred for genetic testing-RCV000053665~Unlikely Pathogenic	-
chr12	8000912	8063020	gain	-	SLC2A14(uc001qtk.2)///SLC2A14(uc001qtl.2)///SLC2A14(uc001qtm.2)///SLC2A3(uc010sgg.1)///SLC2A14(uc001qtn.2)///SLC2A14(uc001qto.2)///SLC2A14(uc010sgh.1)///NANOGP1(uc001qtp.1)///AY455283(uc001qtq.1)	Protein_Coding///Protein_Coding///Protein_Coding///Protein_Coding///Protein_Coding///Protein_Coding///Protein_Coding///Protein_Coding///Noncoding_RNA	N_Terminal:Upstream-Intron_7///N_Terminal:Upstream-Intron_4///N_Terminal:Upstream-Intron_2///Upstream-5UTR///N_Terminal:Upstream-Intron_3///Upstream-5UTR///N_Terminal:Upstream-Intron_1///Whole_Amplification///Whole_Amplification	0///0///0///0///0///0///0///0///0	Partial_Amplification///Partial_Amplification///Partial_Amplification///-///Partial_Amplification///-///Partial_Amplification///Amplified///Amplified	-///-///-///-///-///-///-///-///-	-///-///-///-///-///-///-///-///-	-///-///-///-///-///-///-///-///-	0.0///0.00776053215078///0.00776053215078///-///0.0///-///0.00995575221239///1.0///1.0	1.0///1.0///1.0///-///1.0///-///1.0///-///-	0.0556621880998///0.0120481927711///0.0120481927711///-///0.0556621880998///-///0.0820895522388///1.0///-	1.0///1.0///1.0///-///1.0///-///1.0///-///-	dgv5e196~18~100~0.0165745856354///dgv6e196~24~100~0.0276243093923///dgv57e55~23~100~0.00259403372244///esv1800741~23~100~0.166666666667///dgv454e1~21~100~0.0///dgv1470e188~8~100~0.333333333333///dgv455e1~8~100~0.0///nsv428270~8~100~0.0806451612903///dgv456e1~38~100~0.0///esv1799964~34~100~0.166666666667///dgv1471e188~27~100~0.5///dgv457e1~31~100~0.0///nsv516107~31~100~0.0276406712734///dgv58e55~3…	-~-~-~-	well11694~91~88~0.00770712909441///well11695~50~100~0.00770712909441///well11696~48~100~0.0269749518304///well11697~100~41~0.0019267822736///well11698~8~8~0.0019267822736	-~-~-~-	-~-~-~-	-~-~-~-	Global developmental delay~0~100~Pathogenic~classified by single submitter~RCV000053660///Coarse facial features~0~100~Pathogenic~classified by single submitter~RCV000053661///Corpus callosum agenesis~0~100~Pathogenic~classified by single submitter~RCV000053662///Developmental Delay and additional significant developmental and morphological phenotypes referred for genetic testing~0~100~Pathogenic…	-~-~-~-	-~-~-~-~-~-~-~-	-~-~-~-~-~-~-~-	-	-~-///-~-///-~-///-~-///611039~-///-~-///-~-///-~-///-~-	Cellular Component: membrane (GO:0016020)~Molecular Function: substrate-specific transmembrane transporter activity (GO:0022891)~Biological Process: transmembrane transport (GO:0055085)///Cellular Component: membrane (GO:0016020)~Molecular Function: substrate-specific transmembrane transporter activity (GO:0022891)~Biological Process: transmembrane transport (GO:0055085)///Cellular Component: mem…	-~-///-~-///-~-///-~-///-~-///-~-///-~-///-~-///-~-	carcinoma~9///carcinoma~9///carcinoma~9///NS$carcinoma~6///carcinoma~9///carcinoma~9///carcinoma~9///-~-///-~-	-///-///-///-///-///-///-///-///-	-///-///-///-///-///-///-///-///-	-///-///-///-///-///-///-///-///-	-~-///-~-///-~-///-~-///-~-///-~-///-~-///-~-///-~-	-///-///-///-///-///-///-///-///-	-///-///-///-///-///-///-///-///-	-~-///-~-///-~-///-~-///-~-///-~-///-~-///-~-///-~-	-///-///-///-///-///-///-///-///-	-///-///-///Facilitative Na+-independent glucose transporters~Glucose transport~Hexose transport~Metabolism~Metabolism of carbohydrates~Metabolism of vitamins and cofactors~Metabolism of water-soluble vitamins and cofactors~SLC-mediated transmembrane tran	GO:0007275~multicellular organismal development$GO:0007283~spermatogenesis$GO:0008643~carbohydrate transport$GO:0030154~cell differentiation$GO:0055085~transmembrane transport///GO:0007275~multicellular organismal development$GO:0007283~spermatogenesis$GO:0008643~carbohydrate transport$GO:0030154~cell differentiation$GO:0055085~transmembrane transport///GO:0007275~multicellular organismal develop…	-///-///-///DOID:9351~diabetes mellitus$DOID:9993~hypoglycemia$DOID:353~lymphoma$DOID:1749~squamous cell carcinoma$DOID:1542~neck carcinoma$DOID:10652~Alzheimer's disease$DOID:7998~hyperthyroidism$DOID:305~carcinoma$DOID:2985~chronic rejection of renal tr	4*~Global developmental delay-RCV000053660~Unlikely Pathogenic	-
chr12	8000912	8102386	gain	-	SLC2A14(uc001qtk.2)///SLC2A14(uc001qtl.2)///SLC2A14(uc001qtm.2)///SLC2A3(uc010sgg.1)///SLC2A14(uc001qtn.2)///SLC2A14(uc001qto.2)///SLC2A14(uc010sgh.1)///NANOGP1(uc001qtp.1)///AY455283(uc001qtq.1)///SLC2A3(uc001qtr.2)///SLC2A3(uc001qts.2)	Protein_Coding///Protein_Coding///Protein_Coding///Protein_Coding///Protein_Coding///Protein_Coding///Protein_Coding///Protein_Coding///Noncoding_RNA///Protein_Coding///Protein_Coding	N_Terminal:Upstream-Intron_7///N_Terminal:Upstream-Intron_4///N_Terminal:Upstream-Intron_2///Upstream-5UTR///N_Terminal:Upstream-Intron_3///Upstream-5UTR///N_Terminal:Upstream-Intron_1///Whole_Amplification///Whole_Amplification///Whole_Amplification///Whole_Amplification	0///0///0///0///0///0///0///0///0///0///0	Partial_Amplification///Partial_Amplification///Partial_Amplification///-///Partial_Amplification///-///Partial_Amplification///Amplified///Amplified///Amplified///Amplified	-///-///-///-///-///-///-///-///-///-///-	-///-///-///-///-///-///-///-///-///-///-	-///-///-///-///-///-///-///-///-///-///-	0.0///0.00776053215078///0.00776053215078///-///0.0///-///0.00995575221239///1.0///1.0///1.0///1.0	1.0///1.0///1.0///-///1.0///-///1.0///-///-///-///-	0.0556621880998///0.0120481927711///0.0120481927711///-///0.0556621880998///-///0.0820895522388///1.0///-///1.0///1.0	1.0///1.0///1.0///-///1.0///-///1.0///-///-///-///-	dgv5e196~30~100~0.0165745856354///dgv6e196~28~71~0.0276243093923///dgv57e55~38~100~0.00259403372244///esv1800741~37~100~0.166666666667///dgv454e1~35~100~0.0///dgv1470e188~14~100~0.333333333333///dgv455e1~13~100~0.0///nsv428270~13~100~0.0806451612903///dgv456e1~49~78~0.0///esv1799964~54~96~0.166666666667///dgv1471e188~44~100~0.5///dgv457e1~52~100~0.0///nsv516107~52~100~0.0276406712734///dgv58e55~5…	-~-~-~-	well11694~91~54~0.00770712909441///well11695~83~100~0.00770712909441///well11696~79~100~0.0269749518304///well11697~100~25~0.0019267822736///well11698~73~43~0.0019267822736///well11699~100~17~0.0019267822736///well11700~100~7~0.0019267822736	-~-~-~-	-~-~-~-	-~-~-~-	Global developmental delay~0~100~Pathogenic~classified by single submitter~RCV000053660///Coarse facial features~0~100~Pathogenic~classified by single submitter~RCV000053661///Corpus callosum agenesis~0~100~Pathogenic~classified by single submitter~RCV000053662///Developmental Delay and additional significant developmental and morphological phenotypes referred for genetic testing~1~100~Pathogenic…	-~-~-~-	-~-~-~-~-~-~-~-	-~-~-~-~-~-~-~-	-	-~-///-~-///-~-///-~-///611039~-///-~-///-~-///-~-///-~-///138170~-///-~-	Cellular Component: membrane (GO:0016020)~Molecular Function: substrate-specific transmembrane transporter activity (GO:0022891)~Biological Process: transmembrane transport (GO:0055085)///Cellular Component: membrane (GO:0016020)~Molecular Function: substrate-specific transmembrane transporter activity (GO:0022891)~Biological Process: transmembrane transport (GO:0055085)///Cellular Component: mem…	-~-///-~-///-~-///-~-///-~-///-~-///-~-///-~-///-~-///-~-///-~-	carcinoma~9///carcinoma~9///carcinoma~9///NS$carcinoma~6///carcinoma~9///carcinoma~9///carcinoma~9///-~-///-~-///NS$carcinoma~6///NS$carcinoma~6	-///-///-///-///-///-///-///-///-///-///-	-///-///-///-///-///-///-///-///-///-///-	-///-///-///-///-///-///-///-///-///-///-	-~-///-~-///-~-///-~-///-~-///-~-///-~-///-~-///-~-///-~-///-~-	-///-///-///-///-///-///-///-///-///-///-	-///-///-///-///-///-///-///-///-///-///-	-~-///-~-///-~-///-~-///-~-///-~-///-~-///-~-///-~-///-~-///-~-	-///-///-///-///-///-///-///-///-///-///-	-///-///-///Facilitative Na+-independent glucose transporters~Glucose transport~Hexose transport~Metabolism~Metabolism of carbohydrates~Metabolism of vitamins and cofactors~Metabolism of water-soluble vitamins and cofactors~SLC-mediated transmembrane tran	GO:0007275~multicellular organismal development$GO:0007283~spermatogenesis$GO:0008643~carbohydrate transport$GO:0030154~cell differentiation$GO:0055085~transmembrane transport///GO:0007275~multicellular organismal development$GO:0007283~spermatogenesis$GO:0008643~carbohydrate transport$GO:0030154~cell differentiation$GO:0055085~transmembrane transport///GO:0007275~multicellular organismal develop…	-///-///-///DOID:9351~diabetes mellitus$DOID:9993~hypoglycemia$DOID:353~lymphoma$DOID:1749~squamous cell carcinoma$DOID:1542~neck carcinoma$DOID:10652~Alzheimer's disease$DOID:7998~hyperthyroidism$DOID:305~carcinoma$DOID:2985~chronic rejection of renal tr	4*~Developmental Delay and additional significant developmental and morphological phenotypes referred for genetic testing-RCV000053664~Unlikely Pathogenic	-
chr12	8000912	8102386	gain	-	SLC2A14(uc001qtk.2)///SLC2A14(uc001qtl.2)///SLC2A14(uc001qtm.2)///SLC2A3(uc010sgg.1)///SLC2A14(uc001qtn.2)///SLC2A14(uc001qto.2)///SLC2A14(uc010sgh.1)///NANOGP1(uc001qtp.1)///AY455283(uc001qtq.1)///SLC2A3(uc001qtr.2)///SLC2A3(uc001qts.2)	Protein_Coding///Protein_Coding///Protein_Coding///Protein_Coding///Protein_Coding///Protein_Coding///Protein_Coding///Protein_Coding///Noncoding_RNA///Protein_Coding///Protein_Coding	N_Terminal:Upstream-Intron_7///N_Terminal:Upstream-Intron_4///N_Terminal:Upstream-Intron_2///Upstream-5UTR///N_Terminal:Upstream-Intron_3///Upstream-5UTR///N_Terminal:Upstream-Intron_1///Whole_Amplification///Whole_Amplification///Whole_Amplification///Whole_Amplification	0///0///0///0///0///0///0///0///0///0///0	Partial_Amplification///Partial_Amplification///Partial_Amplification///-///Partial_Amplification///-///Partial_Amplification///Amplified///Amplified///Amplified///Amplified	-///-///-///-///-///-///-///-///-///-///-	-///-///-///-///-///-///-///-///-///-///-	-///-///-///-///-///-///-///-///-///-///-	0.0///0.00776053215078///0.00776053215078///-///0.0///-///0.00995575221239///1.0///1.0///1.0///1.0	1.0///1.0///1.0///-///1.0///-///1.0///-///-///-///-	0.0556621880998///0.0120481927711///0.0120481927711///-///0.0556621880998///-///0.0820895522388///1.0///-///1.0///1.0	1.0///1.0///1.0///-///1.0///-///1.0///-///-///-///-	dgv5e196~30~100~0.0165745856354///dgv6e196~28~71~0.0276243093923///dgv57e55~38~100~0.00259403372244///esv1800741~37~100~0.166666666667///dgv454e1~35~100~0.0///dgv1470e188~14~100~0.333333333333///dgv455e1~13~100~0.0///nsv428270~13~100~0.0806451612903///dgv456e1~49~78~0.0///esv1799964~54~96~0.166666666667///dgv1471e188~44~100~0.5///dgv457e1~52~100~0.0///nsv516107~52~100~0.0276406712734///dgv58e55~5…	-~-~-~-	well11694~91~54~0.00770712909441///well11695~83~100~0.00770712909441///well11696~79~100~0.0269749518304///well11697~100~25~0.0019267822736///well11698~73~43~0.0019267822736///well11699~100~17~0.0019267822736///well11700~100~7~0.0019267822736	-~-~-~-	-~-~-~-	-~-~-~-	Global developmental delay~0~100~Pathogenic~classified by single submitter~RCV000053660///Coarse facial features~0~100~Pathogenic~classified by single submitter~RCV000053661///Corpus callosum agenesis~0~100~Pathogenic~classified by single submitter~RCV000053662///Developmental Delay and additional significant developmental and morphological phenotypes referred for genetic testing~1~100~Pathogenic…	-~-~-~-	-~-~-~-~-~-~-~-	-~-~-~-~-~-~-~-	-	-~-///-~-///-~-///-~-///611039~-///-~-///-~-///-~-///-~-///138170~-///-~-	Cellular Component: membrane (GO:0016020)~Molecular Function: substrate-specific transmembrane transporter activity (GO:0022891)~Biological Process: transmembrane transport (GO:0055085)///Cellular Component: membrane (GO:0016020)~Molecular Function: substrate-specific transmembrane transporter activity (GO:0022891)~Biological Process: transmembrane transport (GO:0055085)///Cellular Component: mem…	-~-///-~-///-~-///-~-///-~-///-~-///-~-///-~-///-~-///-~-///-~-	carcinoma~9///carcinoma~9///carcinoma~9///NS$carcinoma~6///carcinoma~9///carcinoma~9///carcinoma~9///-~-///-~-///NS$carcinoma~6///NS$carcinoma~6	-///-///-///-///-///-///-///-///-///-///-	-///-///-///-///-///-///-///-///-///-///-	-///-///-///-///-///-///-///-///-///-///-	-~-///-~-///-~-///-~-///-~-///-~-///-~-///-~-///-~-///-~-///-~-	-///-///-///-///-///-///-///-///-///-///-	-///-///-///-///-///-///-///-///-///-///-	-~-///-~-///-~-///-~-///-~-///-~-///-~-///-~-///-~-///-~-///-~-	-///-///-///-///-///-///-///-///-///-///-	-///-///-///Facilitative Na+-independent glucose transporters~Glucose transport~Hexose transport~Metabolism~Metabolism of carbohydrates~Metabolism of vitamins and cofactors~Metabolism of water-soluble vitamins and cofactors~SLC-mediated transmembrane tran	GO:0007275~multicellular organismal development$GO:0007283~spermatogenesis$GO:0008643~carbohydrate transport$GO:0030154~cell differentiation$GO:0055085~transmembrane transport///GO:0007275~multicellular organismal development$GO:0007283~spermatogenesis$GO:0008643~carbohydrate transport$GO:0030154~cell differentiation$GO:0055085~transmembrane transport///GO:0007275~multicellular organismal develop…	-///-///-///DOID:9351~diabetes mellitus$DOID:9993~hypoglycemia$DOID:353~lymphoma$DOID:1749~squamous cell carcinoma$DOID:1542~neck carcinoma$DOID:10652~Alzheimer's disease$DOID:7998~hyperthyroidism$DOID:305~carcinoma$DOID:2985~chronic rejection of renal tr	4*~Developmental Delay and additional significant developmental and morphological phenotypes referred for genetic testing-RCV000053664~Unlikely Pathogenic	-
chr12	8000912	8102386	gain	-	SLC2A14(uc001qtk.2)///SLC2A14(uc001qtl.2)///SLC2A14(uc001qtm.2)///SLC2A3(uc010sgg.1)///SLC2A14(uc001qtn.2)///SLC2A14(uc001qto.2)///SLC2A14(uc010sgh.1)///NANOGP1(uc001qtp.1)///AY455283(uc001qtq.1)///SLC2A3(uc001qtr.2)///SLC2A3(uc001qts.2)	Protein_Coding///Protein_Coding///Protein_Coding///Protein_Coding///Protein_Coding///Protein_Coding///Protein_Coding///Protein_Coding///Noncoding_RNA///Protein_Coding///Protein_Coding	N_Terminal:Upstream-Intron_7///N_Terminal:Upstream-Intron_4///N_Terminal:Upstream-Intron_2///Upstream-5UTR///N_Terminal:Upstream-Intron_3///Upstream-5UTR///N_Terminal:Upstream-Intron_1///Whole_Amplification///Whole_Amplification///Whole_Amplification///Whole_Amplification	0///0///0///0///0///0///0///0///0///0///0	Partial_Amplification///Partial_Amplification///Partial_Amplification///-///Partial_Amplification///-///Partial_Amplification///Amplified///Amplified///Amplified///Amplified	-///-///-///-///-///-///-///-///-///-///-	-///-///-///-///-///-///-///-///-///-///-	-///-///-///-///-///-///-///-///-///-///-	0.0///0.00776053215078///0.00776053215078///-///0.0///-///0.00995575221239///1.0///1.0///1.0///1.0	1.0///1.0///1.0///-///1.0///-///1.0///-///-///-///-	0.0556621880998///0.0120481927711///0.0120481927711///-///0.0556621880998///-///0.0820895522388///1.0///-///1.0///1.0	1.0///1.0///1.0///-///1.0///-///1.0///-///-///-///-	dgv5e196~30~100~0.0165745856354///dgv6e196~28~71~0.0276243093923///dgv57e55~38~100~0.00259403372244///esv1800741~37~100~0.166666666667///dgv454e1~35~100~0.0///dgv1470e188~14~100~0.333333333333///dgv455e1~13~100~0.0///nsv428270~13~100~0.0806451612903///dgv456e1~49~78~0.0///esv1799964~54~96~0.166666666667///dgv1471e188~44~100~0.5///dgv457e1~52~100~0.0///nsv516107~52~100~0.0276406712734///dgv58e55~5…	-~-~-~-	well11694~91~54~0.00770712909441///well11695~83~100~0.00770712909441///well11696~79~100~0.0269749518304///well11697~100~25~0.0019267822736///well11698~73~43~0.0019267822736///well11699~100~17~0.0019267822736///well11700~100~7~0.0019267822736	-~-~-~-	-~-~-~-	-~-~-~-	Global developmental delay~0~100~Pathogenic~classified by single submitter~RCV000053660///Coarse facial features~0~100~Pathogenic~classified by single submitter~RCV000053661///Corpus callosum agenesis~0~100~Pathogenic~classified by single submitter~RCV000053662///Developmental Delay and additional significant developmental and morphological phenotypes referred for genetic testing~1~100~Pathogenic…	-~-~-~-	-~-~-~-~-~-~-~-	-~-~-~-~-~-~-~-	-	-~-///-~-///-~-///-~-///611039~-///-~-///-~-///-~-///-~-///138170~-///-~-	Cellular Component: membrane (GO:0016020)~Molecular Function: substrate-specific transmembrane transporter activity (GO:0022891)~Biological Process: transmembrane transport (GO:0055085)///Cellular Component: membrane (GO:0016020)~Molecular Function: substrate-specific transmembrane transporter activity (GO:0022891)~Biological Process: transmembrane transport (GO:0055085)///Cellular Component: mem…	-~-///-~-///-~-///-~-///-~-///-~-///-~-///-~-///-~-///-~-///-~-	carcinoma~9///carcinoma~9///carcinoma~9///NS$carcinoma~6///carcinoma~9///carcinoma~9///carcinoma~9///-~-///-~-///NS$carcinoma~6///NS$carcinoma~6	-///-///-///-///-///-///-///-///-///-///-	-///-///-///-///-///-///-///-///-///-///-	-///-///-///-///-///-///-///-///-///-///-	-~-///-~-///-~-///-~-///-~-///-~-///-~-///-~-///-~-///-~-///-~-	-///-///-///-///-///-///-///-///-///-///-	-///-///-///-///-///-///-///-///-///-///-	-~-///-~-///-~-///-~-///-~-///-~-///-~-///-~-///-~-///-~-///-~-	-///-///-///-///-///-///-///-///-///-///-	-///-///-///Facilitative Na+-independent glucose transporters~Glucose transport~Hexose transport~Metabolism~Metabolism of carbohydrates~Metabolism of vitamins and cofactors~Metabolism of water-soluble vitamins and cofactors~SLC-mediated transmembrane tran	GO:0007275~multicellular organismal development$GO:0007283~spermatogenesis$GO:0008643~carbohydrate transport$GO:0030154~cell differentiation$GO:0055085~transmembrane transport///GO:0007275~multicellular organismal development$GO:0007283~spermatogenesis$GO:0008643~carbohydrate transport$GO:0030154~cell differentiation$GO:0055085~transmembrane transport///GO:0007275~multicellular organismal develop…	-///-///-///DOID:9351~diabetes mellitus$DOID:9993~hypoglycemia$DOID:353~lymphoma$DOID:1749~squamous cell carcinoma$DOID:1542~neck carcinoma$DOID:10652~Alzheimer's disease$DOID:7998~hyperthyroidism$DOID:305~carcinoma$DOID:2985~chronic rejection of renal tr	4*~Developmental Delay and additional significant developmental and morphological phenotypes referred for genetic testing-RCV000053664~Unlikely Pathogenic	-
chr12	8000912	8102386	gain	-	SLC2A14(uc001qtk.2)///SLC2A14(uc001qtl.2)///SLC2A14(uc001qtm.2)///SLC2A3(uc010sgg.1)///SLC2A14(uc001qtn.2)///SLC2A14(uc001qto.2)///SLC2A14(uc010sgh.1)///NANOGP1(uc001qtp.1)///AY455283(uc001qtq.1)///SLC2A3(uc001qtr.2)///SLC2A3(uc001qts.2)	Protein_Coding///Protein_Coding///Protein_Coding///Protein_Coding///Protein_Coding///Protein_Coding///Protein_Coding///Protein_Coding///Noncoding_RNA///Protein_Coding///Protein_Coding	N_Terminal:Upstream-Intron_7///N_Terminal:Upstream-Intron_4///N_Terminal:Upstream-Intron_2///Upstream-5UTR///N_Terminal:Upstream-Intron_3///Upstream-5UTR///N_Terminal:Upstream-Intron_1///Whole_Amplification///Whole_Amplification///Whole_Amplification///Whole_Amplification	0///0///0///0///0///0///0///0///0///0///0	Partial_Amplification///Partial_Amplification///Partial_Amplification///-///Partial_Amplification///-///Partial_Amplification///Amplified///Amplified///Amplified///Amplified	-///-///-///-///-///-///-///-///-///-///-	-///-///-///-///-///-///-///-///-///-///-	-///-///-///-///-///-///-///-///-///-///-	0.0///0.00776053215078///0.00776053215078///-///0.0///-///0.00995575221239///1.0///1.0///1.0///1.0	1.0///1.0///1.0///-///1.0///-///1.0///-///-///-///-	0.0556621880998///0.0120481927711///0.0120481927711///-///0.0556621880998///-///0.0820895522388///1.0///-///1.0///1.0	1.0///1.0///1.0///-///1.0///-///1.0///-///-///-///-	dgv5e196~30~100~0.0165745856354///dgv6e196~28~71~0.0276243093923///dgv57e55~38~100~0.00259403372244///esv1800741~37~100~0.166666666667///dgv454e1~35~100~0.0///dgv1470e188~14~100~0.333333333333///dgv455e1~13~100~0.0///nsv428270~13~100~0.0806451612903///dgv456e1~49~78~0.0///esv1799964~54~96~0.166666666667///dgv1471e188~44~100~0.5///dgv457e1~52~100~0.0///nsv516107~52~100~0.0276406712734///dgv58e55~5…	-~-~-~-	well11694~91~54~0.00770712909441///well11695~83~100~0.00770712909441///well11696~79~100~0.0269749518304///well11697~100~25~0.0019267822736///well11698~73~43~0.0019267822736///well11699~100~17~0.0019267822736///well11700~100~7~0.0019267822736	-~-~-~-	-~-~-~-	-~-~-~-	Global developmental delay~0~100~Pathogenic~classified by single submitter~RCV000053660///Coarse facial features~0~100~Pathogenic~classified by single submitter~RCV000053661///Corpus callosum agenesis~0~100~Pathogenic~classified by single submitter~RCV000053662///Developmental Delay and additional significant developmental and morphological phenotypes referred for genetic testing~1~100~Pathogenic…	-~-~-~-	-~-~-~-~-~-~-~-	-~-~-~-~-~-~-~-	-	-~-///-~-///-~-///-~-///611039~-///-~-///-~-///-~-///-~-///138170~-///-~-	Cellular Component: membrane (GO:0016020)~Molecular Function: substrate-specific transmembrane transporter activity (GO:0022891)~Biological Process: transmembrane transport (GO:0055085)///Cellular Component: membrane (GO:0016020)~Molecular Function: substrate-specific transmembrane transporter activity (GO:0022891)~Biological Process: transmembrane transport (GO:0055085)///Cellular Component: mem…	-~-///-~-///-~-///-~-///-~-///-~-///-~-///-~-///-~-///-~-///-~-	carcinoma~9///carcinoma~9///carcinoma~9///NS$carcinoma~6///carcinoma~9///carcinoma~9///carcinoma~9///-~-///-~-///NS$carcinoma~6///NS$carcinoma~6	-///-///-///-///-///-///-///-///-///-///-	-///-///-///-///-///-///-///-///-///-///-	-///-///-///-///-///-///-///-///-///-///-	-~-///-~-///-~-///-~-///-~-///-~-///-~-///-~-///-~-///-~-///-~-	-///-///-///-///-///-///-///-///-///-///-	-///-///-///-///-///-///-///-///-///-///-	-~-///-~-///-~-///-~-///-~-///-~-///-~-///-~-///-~-///-~-///-~-	-///-///-///-///-///-///-///-///-///-///-	-///-///-///Facilitative Na+-independent glucose transporters~Glucose transport~Hexose transport~Metabolism~Metabolism of carbohydrates~Metabolism of vitamins and cofactors~Metabolism of water-soluble vitamins and cofactors~SLC-mediated transmembrane tran	GO:0007275~multicellular organismal development$GO:0007283~spermatogenesis$GO:0008643~carbohydrate transport$GO:0030154~cell differentiation$GO:0055085~transmembrane transport///GO:0007275~multicellular organismal development$GO:0007283~spermatogenesis$GO:0008643~carbohydrate transport$GO:0030154~cell differentiation$GO:0055085~transmembrane transport///GO:0007275~multicellular organismal develop…	-///-///-///DOID:9351~diabetes mellitus$DOID:9993~hypoglycemia$DOID:353~lymphoma$DOID:1749~squamous cell carcinoma$DOID:1542~neck carcinoma$DOID:10652~Alzheimer's disease$DOID:7998~hyperthyroidism$DOID:305~carcinoma$DOID:2985~chronic rejection of renal tr	4*~Developmental Delay and additional significant developmental and morphological phenotypes referred for genetic testing-RCV000053664~Unlikely Pathogenic	-
chr12	8000912	8114429	gain	-	SLC2A14(uc001qtk.2)///SLC2A14(uc001qtl.2)///SLC2A14(uc001qtm.2)///SLC2A3(uc010sgg.1)///SLC2A14(uc001qtn.2)///SLC2A14(uc001qto.2)///SLC2A14(uc010sgh.1)///NANOGP1(uc001qtp.1)///AY455283(uc001qtq.1)///SLC2A3(uc001qtr.2)///SLC2A3(uc001qts.2)	Protein_Coding///Protein_Coding///Protein_Coding///Protein_Coding///Protein_Coding///Protein_Coding///Protein_Coding///Protein_Coding///Noncoding_RNA///Protein_Coding///Protein_Coding	N_Terminal:Upstream-Intron_7///N_Terminal:Upstream-Intron_4///N_Terminal:Upstream-Intron_2///Upstream-5UTR///N_Terminal:Upstream-Intron_3///Upstream-5UTR///N_Terminal:Upstream-Intron_1///Whole_Amplification///Whole_Amplification///Whole_Amplification///Whole_Amplification	0///0///0///0///0///0///0///0///0///0///0	Partial_Amplification///Partial_Amplification///Partial_Amplification///-///Partial_Amplification///-///Partial_Amplification///Amplified///Amplified///Amplified///Amplified	-///-///-///-///-///-///-///-///-///-///-	-///-///-///-///-///-///-///-///-///-///-	-///-///-///-///-///-///-///-///-///-///-	0.0///0.00776053215078///0.00776053215078///-///0.0///-///0.00995575221239///1.0///1.0///1.0///1.0	1.0///1.0///1.0///-///1.0///-///1.0///-///-///-///-	0.0556621880998///0.0120481927711///0.0120481927711///-///0.0556621880998///-///0.0820895522388///1.0///-///1.0///1.0	1.0///1.0///1.0///-///1.0///-///1.0///-///-///-///-	dgv5e196~31~93~0.0165745856354///dgv6e196~28~63~0.0276243093923///dgv57e55~43~100~0.00259403372244///esv1800741~42~100~0.166666666667///dgv454e1~40~100~0.0///dgv1470e188~15~100~0.333333333333///dgv455e1~14~100~0.0///nsv428270~14~100~0.0806451612903///dgv456e1~49~69~0.0///esv1799964~54~86~0.166666666667///dgv1471e188~49~100~0.5///dgv457e1~58~100~0.0///nsv516107~58~100~0.0276406712734///dgv58e55~60…	-~-~-~-	well11694~91~48~0.00770712909441///well11695~93~100~0.00770712909441///well11696~88~100~0.0269749518304///well11697~100~22~0.0019267822736///well11698~94~49~0.0019267822736///well11699~100~15~0.0019267822736///well11700~100~7~0.0019267822736	-~-~-~-	-~-~-~-	-~-~-~-	Global developmental delay~0~100~Pathogenic~classified by single submitter~RCV000053660///Coarse facial features~0~100~Pathogenic~classified by single submitter~RCV000053661///Corpus callosum agenesis~0~100~Pathogenic~classified by single submitter~RCV000053662///Developmental Delay and additional significant developmental and morphological phenotypes referred for genetic testing~1~100~Pathogenic…	-~-~-~-	-~-~-~-~-~-~-~-	-~-~-~-~-~-~-~-	-	-~-///-~-///-~-///-~-///611039~-///-~-///-~-///-~-///-~-///138170~-///-~-	Cellular Component: membrane (GO:0016020)~Molecular Function: substrate-specific transmembrane transporter activity (GO:0022891)~Biological Process: transmembrane transport (GO:0055085)///Cellular Component: membrane (GO:0016020)~Molecular Function: substrate-specific transmembrane transporter activity (GO:0022891)~Biological Process: transmembrane transport (GO:0055085)///Cellular Component: mem…	-~-///-~-///-~-///-~-///-~-///-~-///-~-///-~-///-~-///-~-///-~-	carcinoma~9///carcinoma~9///carcinoma~9///NS$carcinoma~6///carcinoma~9///carcinoma~9///carcinoma~9///-~-///-~-///NS$carcinoma~6///NS$carcinoma~6	-///-///-///-///-///-///-///-///-///-///-	-///-///-///-///-///-///-///-///-///-///-	-///-///-///-///-///-///-///-///-///-///-	-~-///-~-///-~-///-~-///-~-///-~-///-~-///-~-///-~-///-~-///-~-	-///-///-///-///-///-///-///-///-///-///-	-///-///-///-///-///-///-///-///-///-///-	-~-///-~-///-~-///-~-///-~-///-~-///-~-///-~-///-~-///-~-///-~-	-///-///-///-///-///-///-///-///-///-///-	-///-///-///Facilitative Na+-independent glucose transporters~Glucose transport~Hexose transport~Metabolism~Metabolism of carbohydrates~Metabolism of vitamins and cofactors~Metabolism of water-soluble vitamins and cofactors~SLC-mediated transmembrane tran	GO:0007275~multicellular organismal development$GO:0007283~spermatogenesis$GO:0008643~carbohydrate transport$GO:0030154~cell differentiation$GO:0055085~transmembrane transport///GO:0007275~multicellular organismal development$GO:0007283~spermatogenesis$GO:0008643~carbohydrate transport$GO:0030154~cell differentiation$GO:0055085~transmembrane transport///GO:0007275~multicellular organismal develop…	-///-///-///DOID:9351~diabetes mellitus$DOID:9993~hypoglycemia$DOID:353~lymphoma$DOID:1749~squamous cell carcinoma$DOID:1542~neck carcinoma$DOID:10652~Alzheimer's disease$DOID:7998~hyperthyroidism$DOID:305~carcinoma$DOID:2985~chronic rejection of renal tr	4*~Developmental Delay and additional significant developmental and morphological phenotypes referred for genetic testing-RCV000053664~Unlikely Pathogenic	-
chr12	8000912	8123306	gain	-	SLC2A14(uc001qtk.2)///SLC2A14(uc001qtl.2)///SLC2A14(uc001qtm.2)///SLC2A3(uc010sgg.1)///SLC2A14(uc001qtn.2)///SLC2A14(uc001qto.2)///SLC2A14(uc010sgh.1)///NANOGP1(uc001qtp.1)///AY455283(uc001qtq.1)///SLC2A3(uc001qtr.2)///SLC2A3(uc001qts.2)	Protein_Coding///Protein_Coding///Protein_Coding///Protein_Coding///Protein_Coding///Protein_Coding///Protein_Coding///Protein_Coding///Noncoding_RNA///Protein_Coding///Protein_Coding	N_Terminal:Upstream-Intron_7///N_Terminal:Upstream-Intron_4///N_Terminal:Upstream-Intron_2///Upstream-5UTR///N_Terminal:Upstream-Intron_3///Upstream-5UTR///N_Terminal:Upstream-Intron_1///Whole_Amplification///Whole_Amplification///Whole_Amplification///Whole_Amplification	0///0///0///0///0///0///0///0///0///0///0	Partial_Amplification///Partial_Amplification///Partial_Amplification///-///Partial_Amplification///-///Partial_Amplification///Amplified///Amplified///Amplified///Amplified	-///-///-///-///-///-///-///-///-///-///-	-///-///-///-///-///-///-///-///-///-///-	-///-///-///-///-///-///-///-///-///-///-	0.0///0.00776053215078///0.00776053215078///-///0.0///-///0.00995575221239///1.0///1.0///1.0///1.0	1.0///1.0///1.0///-///1.0///-///1.0///-///-///-///-	0.0556621880998///0.0120481927711///0.0120481927711///-///0.0556621880998///-///0.0820895522388///1.0///-///1.0///1.0	1.0///1.0///1.0///-///1.0///-///1.0///-///-///-///-	dgv5e196~31~86~0.0165745856354///dgv6e196~28~58~0.0276243093923///dgv57e55~43~94~0.00259403372244///esv1800741~45~100~0.166666666667///dgv454e1~43~100~0.0///dgv1470e188~17~100~0.333333333333///dgv455e1~15~100~0.0///nsv428270~15~100~0.0806451612903///dgv456e1~49~64~0.0///esv1799964~54~79~0.166666666667///dgv1471e188~53~100~0.5///dgv457e1~62~100~0.0///nsv516107~62~100~0.0276406712734///dgv58e55~65~…	-~-~-~-	well11694~91~45~0.00770712909441///well11695~95~95~0.00770712909441///well11696~95~100~0.0269749518304///well11697~100~21~0.0019267822736///well11698~100~49~0.0019267822736///well11699~100~14~0.0019267822736///well11700~100~6~0.0019267822736	-~-~-~-	-~-~-~-	-~-~-~-	Global developmental delay~0~100~Pathogenic~classified by single submitter~RCV000053660///Coarse facial features~0~100~Pathogenic~classified by single submitter~RCV000053661///Corpus callosum agenesis~0~100~Pathogenic~classified by single submitter~RCV000053662///Developmental Delay and additional significant developmental and morphological phenotypes referred for genetic testing~1~100~Pathogenic…	-~-~-~-	-~-~-~-~-~-~-~-	-~-~-~-~-~-~-~-	-	-~-///-~-///-~-///-~-///611039~-///-~-///-~-///-~-///-~-///138170~-///-~-	Cellular Component: membrane (GO:0016020)~Molecular Function: substrate-specific transmembrane transporter activity (GO:0022891)~Biological Process: transmembrane transport (GO:0055085)///Cellular Component: membrane (GO:0016020)~Molecular Function: substrate-specific transmembrane transporter activity (GO:0022891)~Biological Process: transmembrane transport (GO:0055085)///Cellular Component: mem…	-~-///-~-///-~-///-~-///-~-///-~-///-~-///-~-///-~-///-~-///-~-	carcinoma~9///carcinoma~9///carcinoma~9///NS$carcinoma~6///carcinoma~9///carcinoma~9///carcinoma~9///-~-///-~-///NS$carcinoma~6///NS$carcinoma~6	-///-///-///-///-///-///-///-///-///-///-	-///-///-///-///-///-///-///-///-///-///-	-///-///-///-///-///-///-///-///-///-///-	-~-///-~-///-~-///-~-///-~-///-~-///-~-///-~-///-~-///-~-///-~-	-///-///-///-///-///-///-///-///-///-///-	-///-///-///-///-///-///-///-///-///-///-	-~-///-~-///-~-///-~-///-~-///-~-///-~-///-~-///-~-///-~-///-~-	-///-///-///-///-///-///-///-///-///-///-	-///-///-///Facilitative Na+-independent glucose transporters~Glucose transport~Hexose transport~Metabolism~Metabolism of carbohydrates~Metabolism of vitamins and cofactors~Metabolism of water-soluble vitamins and cofactors~SLC-mediated transmembrane tran	GO:0007275~multicellular organismal development$GO:0007283~spermatogenesis$GO:0008643~carbohydrate transport$GO:0030154~cell differentiation$GO:0055085~transmembrane transport///GO:0007275~multicellular organismal development$GO:0007283~spermatogenesis$GO:0008643~carbohydrate transport$GO:0030154~cell differentiation$GO:0055085~transmembrane transport///GO:0007275~multicellular organismal develop…	-///-///-///DOID:9351~diabetes mellitus$DOID:9993~hypoglycemia$DOID:353~lymphoma$DOID:1749~squamous cell carcinoma$DOID:1542~neck carcinoma$DOID:10652~Alzheimer's disease$DOID:7998~hyperthyroidism$DOID:305~carcinoma$DOID:2985~chronic rejection of renal tr	4*~Developmental Delay and additional significant developmental and morphological phenotypes referred for genetic testing-RCV000053664~Unlikely Pathogenic	-
chr12	8000912	8123306	gain	-	SLC2A14(uc001qtk.2)///SLC2A14(uc001qtl.2)///SLC2A14(uc001qtm.2)///SLC2A3(uc010sgg.1)///SLC2A14(uc001qtn.2)///SLC2A14(uc001qto.2)///SLC2A14(uc010sgh.1)///NANOGP1(uc001qtp.1)///AY455283(uc001qtq.1)///SLC2A3(uc001qtr.2)///SLC2A3(uc001qts.2)	Protein_Coding///Protein_Coding///Protein_Coding///Protein_Coding///Protein_Coding///Protein_Coding///Protein_Coding///Protein_Coding///Noncoding_RNA///Protein_Coding///Protein_Coding	N_Terminal:Upstream-Intron_7///N_Terminal:Upstream-Intron_4///N_Terminal:Upstream-Intron_2///Upstream-5UTR///N_Terminal:Upstream-Intron_3///Upstream-5UTR///N_Terminal:Upstream-Intron_1///Whole_Amplification///Whole_Amplification///Whole_Amplification///Whole_Amplification	0///0///0///0///0///0///0///0///0///0///0	Partial_Amplification///Partial_Amplification///Partial_Amplification///-///Partial_Amplification///-///Partial_Amplification///Amplified///Amplified///Amplified///Amplified	-///-///-///-///-///-///-///-///-///-///-	-///-///-///-///-///-///-///-///-///-///-	-///-///-///-///-///-///-///-///-///-///-	0.0///0.00776053215078///0.00776053215078///-///0.0///-///0.00995575221239///1.0///1.0///1.0///1.0	1.0///1.0///1.0///-///1.0///-///1.0///-///-///-///-	0.0556621880998///0.0120481927711///0.0120481927711///-///0.0556621880998///-///0.0820895522388///1.0///-///1.0///1.0	1.0///1.0///1.0///-///1.0///-///1.0///-///-///-///-	dgv5e196~31~86~0.0165745856354///dgv6e196~28~58~0.0276243093923///dgv57e55~43~94~0.00259403372244///esv1800741~45~100~0.166666666667///dgv454e1~43~100~0.0///dgv1470e188~17~100~0.333333333333///dgv455e1~15~100~0.0///nsv428270~15~100~0.0806451612903///dgv456e1~49~64~0.0///esv1799964~54~79~0.166666666667///dgv1471e188~53~100~0.5///dgv457e1~62~100~0.0///nsv516107~62~100~0.0276406712734///dgv58e55~65~…	-~-~-~-	well11694~91~45~0.00770712909441///well11695~95~95~0.00770712909441///well11696~95~100~0.0269749518304///well11697~100~21~0.0019267822736///well11698~100~49~0.0019267822736///well11699~100~14~0.0019267822736///well11700~100~6~0.0019267822736	-~-~-~-	-~-~-~-	-~-~-~-	Global developmental delay~0~100~Pathogenic~classified by single submitter~RCV000053660///Coarse facial features~0~100~Pathogenic~classified by single submitter~RCV000053661///Corpus callosum agenesis~0~100~Pathogenic~classified by single submitter~RCV000053662///Developmental Delay and additional significant developmental and morphological phenotypes referred for genetic testing~1~100~Pathogenic…	-~-~-~-	-~-~-~-~-~-~-~-	-~-~-~-~-~-~-~-	-	-~-///-~-///-~-///-~-///611039~-///-~-///-~-///-~-///-~-///138170~-///-~-	Cellular Component: membrane (GO:0016020)~Molecular Function: substrate-specific transmembrane transporter activity (GO:0022891)~Biological Process: transmembrane transport (GO:0055085)///Cellular Component: membrane (GO:0016020)~Molecular Function: substrate-specific transmembrane transporter activity (GO:0022891)~Biological Process: transmembrane transport (GO:0055085)///Cellular Component: mem…	-~-///-~-///-~-///-~-///-~-///-~-///-~-///-~-///-~-///-~-///-~-	carcinoma~9///carcinoma~9///carcinoma~9///NS$carcinoma~6///carcinoma~9///carcinoma~9///carcinoma~9///-~-///-~-///NS$carcinoma~6///NS$carcinoma~6	-///-///-///-///-///-///-///-///-///-///-	-///-///-///-///-///-///-///-///-///-///-	-///-///-///-///-///-///-///-///-///-///-	-~-///-~-///-~-///-~-///-~-///-~-///-~-///-~-///-~-///-~-///-~-	-///-///-///-///-///-///-///-///-///-///-	-///-///-///-///-///-///-///-///-///-///-	-~-///-~-///-~-///-~-///-~-///-~-///-~-///-~-///-~-///-~-///-~-	-///-///-///-///-///-///-///-///-///-///-	-///-///-///Facilitative Na+-independent glucose transporters~Glucose transport~Hexose transport~Metabolism~Metabolism of carbohydrates~Metabolism of vitamins and cofactors~Metabolism of water-soluble vitamins and cofactors~SLC-mediated transmembrane tran	GO:0007275~multicellular organismal development$GO:0007283~spermatogenesis$GO:0008643~carbohydrate transport$GO:0030154~cell differentiation$GO:0055085~transmembrane transport///GO:0007275~multicellular organismal development$GO:0007283~spermatogenesis$GO:0008643~carbohydrate transport$GO:0030154~cell differentiation$GO:0055085~transmembrane transport///GO:0007275~multicellular organismal develop…	-///-///-///DOID:9351~diabetes mellitus$DOID:9993~hypoglycemia$DOID:353~lymphoma$DOID:1749~squamous cell carcinoma$DOID:1542~neck carcinoma$DOID:10652~Alzheimer's disease$DOID:7998~hyperthyroidism$DOID:305~carcinoma$DOID:2985~chronic rejection of renal tr	4*~Developmental Delay and additional significant developmental and morphological phenotypes referred for genetic testing-RCV000053664~Unlikely Pathogenic	-
chr12	8000912	8123306	gain	-	SLC2A14(uc001qtk.2)///SLC2A14(uc001qtl.2)///SLC2A14(uc001qtm.2)///SLC2A3(uc010sgg.1)///SLC2A14(uc001qtn.2)///SLC2A14(uc001qto.2)///SLC2A14(uc010sgh.1)///NANOGP1(uc001qtp.1)///AY455283(uc001qtq.1)///SLC2A3(uc001qtr.2)///SLC2A3(uc001qts.2)	Protein_Coding///Protein_Coding///Protein_Coding///Protein_Coding///Protein_Coding///Protein_Coding///Protein_Coding///Protein_Coding///Noncoding_RNA///Protein_Coding///Protein_Coding	N_Terminal:Upstream-Intron_7///N_Terminal:Upstream-Intron_4///N_Terminal:Upstream-Intron_2///Upstream-5UTR///N_Terminal:Upstream-Intron_3///Upstream-5UTR///N_Terminal:Upstream-Intron_1///Whole_Amplification///Whole_Amplification///Whole_Amplification///Whole_Amplification	0///0///0///0///0///0///0///0///0///0///0	Partial_Amplification///Partial_Amplification///Partial_Amplification///-///Partial_Amplification///-///Partial_Amplification///Amplified///Amplified///Amplified///Amplified	-///-///-///-///-///-///-///-///-///-///-	-///-///-///-///-///-///-///-///-///-///-	-///-///-///-///-///-///-///-///-///-///-	0.0///0.00776053215078///0.00776053215078///-///0.0///-///0.00995575221239///1.0///1.0///1.0///1.0	1.0///1.0///1.0///-///1.0///-///1.0///-///-///-///-	0.0556621880998///0.0120481927711///0.0120481927711///-///0.0556621880998///-///0.0820895522388///1.0///-///1.0///1.0	1.0///1.0///1.0///-///1.0///-///1.0///-///-///-///-	dgv5e196~31~86~0.0165745856354///dgv6e196~28~58~0.0276243093923///dgv57e55~43~94~0.00259403372244///esv1800741~45~100~0.166666666667///dgv454e1~43~100~0.0///dgv1470e188~17~100~0.333333333333///dgv455e1~15~100~0.0///nsv428270~15~100~0.0806451612903///dgv456e1~49~64~0.0///esv1799964~54~79~0.166666666667///dgv1471e188~53~100~0.5///dgv457e1~62~100~0.0///nsv516107~62~100~0.0276406712734///dgv58e55~65~…	-~-~-~-	well11694~91~45~0.00770712909441///well11695~95~95~0.00770712909441///well11696~95~100~0.0269749518304///well11697~100~21~0.0019267822736///well11698~100~49~0.0019267822736///well11699~100~14~0.0019267822736///well11700~100~6~0.0019267822736	-~-~-~-	-~-~-~-	-~-~-~-	Global developmental delay~0~100~Pathogenic~classified by single submitter~RCV000053660///Coarse facial features~0~100~Pathogenic~classified by single submitter~RCV000053661///Corpus callosum agenesis~0~100~Pathogenic~classified by single submitter~RCV000053662///Developmental Delay and additional significant developmental and morphological phenotypes referred for genetic testing~1~100~Pathogenic…	-~-~-~-	-~-~-~-~-~-~-~-	-~-~-~-~-~-~-~-	-	-~-///-~-///-~-///-~-///611039~-///-~-///-~-///-~-///-~-///138170~-///-~-	Cellular Component: membrane (GO:0016020)~Molecular Function: substrate-specific transmembrane transporter activity (GO:0022891)~Biological Process: transmembrane transport (GO:0055085)///Cellular Component: membrane (GO:0016020)~Molecular Function: substrate-specific transmembrane transporter activity (GO:0022891)~Biological Process: transmembrane transport (GO:0055085)///Cellular Component: mem…	-~-///-~-///-~-///-~-///-~-///-~-///-~-///-~-///-~-///-~-///-~-	carcinoma~9///carcinoma~9///carcinoma~9///NS$carcinoma~6///carcinoma~9///carcinoma~9///carcinoma~9///-~-///-~-///NS$carcinoma~6///NS$carcinoma~6	-///-///-///-///-///-///-///-///-///-///-	-///-///-///-///-///-///-///-///-///-///-	-///-///-///-///-///-///-///-///-///-///-	-~-///-~-///-~-///-~-///-~-///-~-///-~-///-~-///-~-///-~-///-~-	-///-///-///-///-///-///-///-///-///-///-	-///-///-///-///-///-///-///-///-///-///-	-~-///-~-///-~-///-~-///-~-///-~-///-~-///-~-///-~-///-~-///-~-	-///-///-///-///-///-///-///-///-///-///-	-///-///-///Facilitative Na+-independent glucose transporters~Glucose transport~Hexose transport~Metabolism~Metabolism of carbohydrates~Metabolism of vitamins and cofactors~Metabolism of water-soluble vitamins and cofactors~SLC-mediated transmembrane tran	GO:0007275~multicellular organismal development$GO:0007283~spermatogenesis$GO:0008643~carbohydrate transport$GO:0030154~cell differentiation$GO:0055085~transmembrane transport///GO:0007275~multicellular organismal development$GO:0007283~spermatogenesis$GO:0008643~carbohydrate transport$GO:0030154~cell differentiation$GO:0055085~transmembrane transport///GO:0007275~multicellular organismal develop…	-///-///-///DOID:9351~diabetes mellitus$DOID:9993~hypoglycemia$DOID:353~lymphoma$DOID:1749~squamous cell carcinoma$DOID:1542~neck carcinoma$DOID:10652~Alzheimer's disease$DOID:7998~hyperthyroidism$DOID:305~carcinoma$DOID:2985~chronic rejection of renal tr	4*~Developmental Delay and additional significant developmental and morphological phenotypes referred for genetic testing-RCV000053664~Unlikely Pathogenic	-
chr12	8003758	8102386	gain	-	SLC2A14(uc001qtk.2)///SLC2A14(uc001qtl.2)///SLC2A14(uc001qtm.2)///SLC2A3(uc010sgg.1)///SLC2A14(uc001qtn.2)///SLC2A14(uc001qto.2)///SLC2A14(uc010sgh.1)///NANOGP1(uc001qtp.1)///AY455283(uc001qtq.1)///SLC2A3(uc001qtr.2)///SLC2A3(uc001qts.2)	Protein_Coding///Protein_Coding///Protein_Coding///Protein_Coding///Protein_Coding///Protein_Coding///Protein_Coding///Protein_Coding///Noncoding_RNA///Protein_Coding///Protein_Coding	N_Terminal:Upstream-Intron_7///N_Terminal:Upstream-Intron_4///N_Terminal:Upstream-Intron_2///Upstream-5UTR///N_Terminal:Upstream-Intron_3///Upstream-5UTR///N_Terminal:Upstream-Intron_1///Whole_Amplification///Whole_Amplification///Whole_Amplification///Whole_Amplification	0///0///0///0///0///0///0///0///0///0///0	Partial_Amplification///Partial_Amplification///Partial_Amplification///-///Partial_Amplification///-///Partial_Amplification///Amplified///Amplified///Amplified///Amplified	-///-///-///-///-///-///-///-///-///-///-	-///-///-///-///-///-///-///-///-///-///-	-///-///-///-///-///-///-///-///-///-///-	0.0///0.00776053215078///0.00776053215078///-///0.0///-///0.00995575221239///1.0///1.0///1.0///1.0	1.0///1.0///1.0///-///1.0///-///1.0///-///-///-///-	0.0556621880998///0.0120481927711///0.0120481927711///-///0.0556621880998///-///0.0820895522388///1.0///-///1.0///1.0	1.0///1.0///1.0///-///1.0///-///1.0///-///-///-///-	dgv5e196~29~100~0.0165745856354///dgv6e196~27~70~0.0276243093923///dgv57e55~37~100~0.00259403372244///esv1800741~36~100~0.166666666667///dgv454e1~34~100~0.0///dgv1470e188~13~100~0.333333333333///dgv455e1~12~100~0.0///nsv428270~12~100~0.0806451612903///dgv456e1~47~77~0.0///esv1799964~52~96~0.166666666667///dgv1471e188~43~100~0.5///dgv457e1~50~100~0.0///nsv516107~50~100~0.0276406712734///dgv58e55~5…	-~-~-~-	well11694~87~52~0.00770712909441///well11695~80~100~0.00770712909441///well11696~77~100~0.0269749518304///well11697~93~24~0.0019267822736///well11698~73~45~0.0019267822736///well11699~100~18~0.0019267822736///well11700~100~8~0.0019267822736	-~-~-~-	-~-~-~-	-~-~-~-	Global developmental delay~0~100~Pathogenic~classified by single submitter~RCV000053660///Coarse facial features~0~100~Pathogenic~classified by single submitter~RCV000053661///Corpus callosum agenesis~0~100~Pathogenic~classified by single submitter~RCV000053662///Developmental Delay and additional significant developmental and morphological phenotypes referred for genetic testing~1~100~Pathogenic…	-~-~-~-	-~-~-~-~-~-~-~-	-~-~-~-~-~-~-~-	-	-~-///-~-///-~-///-~-///611039~-///-~-///-~-///-~-///-~-///138170~-///-~-	Cellular Component: membrane (GO:0016020)~Molecular Function: substrate-specific transmembrane transporter activity (GO:0022891)~Biological Process: transmembrane transport (GO:0055085)///Cellular Component: membrane (GO:0016020)~Molecular Function: substrate-specific transmembrane transporter activity (GO:0022891)~Biological Process: transmembrane transport (GO:0055085)///Cellular Component: mem…	-~-///-~-///-~-///-~-///-~-///-~-///-~-///-~-///-~-///-~-///-~-	carcinoma~9///carcinoma~9///carcinoma~9///NS$carcinoma~6///carcinoma~9///carcinoma~9///carcinoma~9///-~-///-~-///NS$carcinoma~6///NS$carcinoma~6	-///-///-///-///-///-///-///-///-///-///-	-///-///-///-///-///-///-///-///-///-///-	-///-///-///-///-///-///-///-///-///-///-	-~-///-~-///-~-///-~-///-~-///-~-///-~-///-~-///-~-///-~-///-~-	-///-///-///-///-///-///-///-///-///-///-	-///-///-///-///-///-///-///-///-///-///-	-~-///-~-///-~-///-~-///-~-///-~-///-~-///-~-///-~-///-~-///-~-	-///-///-///-///-///-///-///-///-///-///-	-///-///-///Facilitative Na+-independent glucose transporters~Glucose transport~Hexose transport~Metabolism~Metabolism of carbohydrates~Metabolism of vitamins and cofactors~Metabolism of water-soluble vitamins and cofactors~SLC-mediated transmembrane tran	GO:0007275~multicellular organismal development$GO:0007283~spermatogenesis$GO:0008643~carbohydrate transport$GO:0030154~cell differentiation$GO:0055085~transmembrane transport///GO:0007275~multicellular organismal development$GO:0007283~spermatogenesis$GO:0008643~carbohydrate transport$GO:0030154~cell differentiation$GO:0055085~transmembrane transport///GO:0007275~multicellular organismal develop…	-///-///-///DOID:9351~diabetes mellitus$DOID:9993~hypoglycemia$DOID:353~lymphoma$DOID:1749~squamous cell carcinoma$DOID:1542~neck carcinoma$DOID:10652~Alzheimer's disease$DOID:7998~hyperthyroidism$DOID:305~carcinoma$DOID:2985~chronic rejection of renal tr	4*~Developmental Delay and additional significant developmental and morphological phenotypes referred for genetic testing-RCV000053664~Unlikely Pathogenic	-
chr12	8003758	8102386	gain	-	SLC2A14(uc001qtk.2)///SLC2A14(uc001qtl.2)///SLC2A14(uc001qtm.2)///SLC2A3(uc010sgg.1)///SLC2A14(uc001qtn.2)///SLC2A14(uc001qto.2)///SLC2A14(uc010sgh.1)///NANOGP1(uc001qtp.1)///AY455283(uc001qtq.1)///SLC2A3(uc001qtr.2)///SLC2A3(uc001qts.2)	Protein_Coding///Protein_Coding///Protein_Coding///Protein_Coding///Protein_Coding///Protein_Coding///Protein_Coding///Protein_Coding///Noncoding_RNA///Protein_Coding///Protein_Coding	N_Terminal:Upstream-Intron_7///N_Terminal:Upstream-Intron_4///N_Terminal:Upstream-Intron_2///Upstream-5UTR///N_Terminal:Upstream-Intron_3///Upstream-5UTR///N_Terminal:Upstream-Intron_1///Whole_Amplification///Whole_Amplification///Whole_Amplification///Whole_Amplification	0///0///0///0///0///0///0///0///0///0///0	Partial_Amplification///Partial_Amplification///Partial_Amplification///-///Partial_Amplification///-///Partial_Amplification///Amplified///Amplified///Amplified///Amplified	-///-///-///-///-///-///-///-///-///-///-	-///-///-///-///-///-///-///-///-///-///-	-///-///-///-///-///-///-///-///-///-///-	0.0///0.00776053215078///0.00776053215078///-///0.0///-///0.00995575221239///1.0///1.0///1.0///1.0	1.0///1.0///1.0///-///1.0///-///1.0///-///-///-///-	0.0556621880998///0.0120481927711///0.0120481927711///-///0.0556621880998///-///0.0820895522388///1.0///-///1.0///1.0	1.0///1.0///1.0///-///1.0///-///1.0///-///-///-///-	dgv5e196~29~100~0.0165745856354///dgv6e196~27~70~0.0276243093923///dgv57e55~37~100~0.00259403372244///esv1800741~36~100~0.166666666667///dgv454e1~34~100~0.0///dgv1470e188~13~100~0.333333333333///dgv455e1~12~100~0.0///nsv428270~12~100~0.0806451612903///dgv456e1~47~77~0.0///esv1799964~52~96~0.166666666667///dgv1471e188~43~100~0.5///dgv457e1~50~100~0.0///nsv516107~50~100~0.0276406712734///dgv58e55~5…	-~-~-~-	well11694~87~52~0.00770712909441///well11695~80~100~0.00770712909441///well11696~77~100~0.0269749518304///well11697~93~24~0.0019267822736///well11698~73~45~0.0019267822736///well11699~100~18~0.0019267822736///well11700~100~8~0.0019267822736	-~-~-~-	-~-~-~-	-~-~-~-	Global developmental delay~0~100~Pathogenic~classified by single submitter~RCV000053660///Coarse facial features~0~100~Pathogenic~classified by single submitter~RCV000053661///Corpus callosum agenesis~0~100~Pathogenic~classified by single submitter~RCV000053662///Developmental Delay and additional significant developmental and morphological phenotypes referred for genetic testing~1~100~Pathogenic…	-~-~-~-	-~-~-~-~-~-~-~-	-~-~-~-~-~-~-~-	-	-~-///-~-///-~-///-~-///611039~-///-~-///-~-///-~-///-~-///138170~-///-~-	Cellular Component: membrane (GO:0016020)~Molecular Function: substrate-specific transmembrane transporter activity (GO:0022891)~Biological Process: transmembrane transport (GO:0055085)///Cellular Component: membrane (GO:0016020)~Molecular Function: substrate-specific transmembrane transporter activity (GO:0022891)~Biological Process: transmembrane transport (GO:0055085)///Cellular Component: mem…	-~-///-~-///-~-///-~-///-~-///-~-///-~-///-~-///-~-///-~-///-~-	carcinoma~9///carcinoma~9///carcinoma~9///NS$carcinoma~6///carcinoma~9///carcinoma~9///carcinoma~9///-~-///-~-///NS$carcinoma~6///NS$carcinoma~6	-///-///-///-///-///-///-///-///-///-///-	-///-///-///-///-///-///-///-///-///-///-	-///-///-///-///-///-///-///-///-///-///-	-~-///-~-///-~-///-~-///-~-///-~-///-~-///-~-///-~-///-~-///-~-	-///-///-///-///-///-///-///-///-///-///-	-///-///-///-///-///-///-///-///-///-///-	-~-///-~-///-~-///-~-///-~-///-~-///-~-///-~-///-~-///-~-///-~-	-///-///-///-///-///-///-///-///-///-///-	-///-///-///Facilitative Na+-independent glucose transporters~Glucose transport~Hexose transport~Metabolism~Metabolism of carbohydrates~Metabolism of vitamins and cofactors~Metabolism of water-soluble vitamins and cofactors~SLC-mediated transmembrane tran	GO:0007275~multicellular organismal development$GO:0007283~spermatogenesis$GO:0008643~carbohydrate transport$GO:0030154~cell differentiation$GO:0055085~transmembrane transport///GO:0007275~multicellular organismal development$GO:0007283~spermatogenesis$GO:0008643~carbohydrate transport$GO:0030154~cell differentiation$GO:0055085~transmembrane transport///GO:0007275~multicellular organismal develop…	-///-///-///DOID:9351~diabetes mellitus$DOID:9993~hypoglycemia$DOID:353~lymphoma$DOID:1749~squamous cell carcinoma$DOID:1542~neck carcinoma$DOID:10652~Alzheimer's disease$DOID:7998~hyperthyroidism$DOID:305~carcinoma$DOID:2985~chronic rejection of renal tr	4*~Developmental Delay and additional significant developmental and morphological phenotypes referred for genetic testing-RCV000053664~Unlikely Pathogenic	-
chr12	8003758	8123306	gain	-	SLC2A14(uc001qtk.2)///SLC2A14(uc001qtl.2)///SLC2A14(uc001qtm.2)///SLC2A3(uc010sgg.1)///SLC2A14(uc001qtn.2)///SLC2A14(uc001qto.2)///SLC2A14(uc010sgh.1)///NANOGP1(uc001qtp.1)///AY455283(uc001qtq.1)///SLC2A3(uc001qtr.2)///SLC2A3(uc001qts.2)	Protein_Coding///Protein_Coding///Protein_Coding///Protein_Coding///Protein_Coding///Protein_Coding///Protein_Coding///Protein_Coding///Noncoding_RNA///Protein_Coding///Protein_Coding	N_Terminal:Upstream-Intron_7///N_Terminal:Upstream-Intron_4///N_Terminal:Upstream-Intron_2///Upstream-5UTR///N_Terminal:Upstream-Intron_3///Upstream-5UTR///N_Terminal:Upstream-Intron_1///Whole_Amplification///Whole_Amplification///Whole_Amplification///Whole_Amplification	0///0///0///0///0///0///0///0///0///0///0	Partial_Amplification///Partial_Amplification///Partial_Amplification///-///Partial_Amplification///-///Partial_Amplification///Amplified///Amplified///Amplified///Amplified	-///-///-///-///-///-///-///-///-///-///-	-///-///-///-///-///-///-///-///-///-///-	-///-///-///-///-///-///-///-///-///-///-	0.0///0.00776053215078///0.00776053215078///-///0.0///-///0.00995575221239///1.0///1.0///1.0///1.0	1.0///1.0///1.0///-///1.0///-///1.0///-///-///-///-	0.0556621880998///0.0120481927711///0.0120481927711///-///0.0556621880998///-///0.0820895522388///1.0///-///1.0///1.0	1.0///1.0///1.0///-///1.0///-///1.0///-///-///-///-	dgv5e196~31~86~0.0165745856354///dgv6e196~27~57~0.0276243093923///dgv57e55~42~93~0.00259403372244///esv1800741~44~100~0.166666666667///dgv454e1~42~100~0.0///dgv1470e188~16~100~0.333333333333///dgv455e1~15~100~0.0///nsv428270~15~100~0.0806451612903///dgv456e1~47~64~0.0///esv1799964~52~79~0.166666666667///dgv1471e188~52~100~0.5///dgv457e1~61~100~0.0///nsv516107~61~100~0.0276406712734///dgv58e55~64~…	-~-~-~-	well11694~87~43~0.00770712909441///well11695~93~95~0.00770712909441///well11696~93~100~0.0269749518304///well11697~93~20~0.0019267822736///well11698~100~50~0.0019267822736///well11699~100~15~0.0019267822736///well11700~100~6~0.0019267822736	-~-~-~-	-~-~-~-	-~-~-~-	Global developmental delay~0~100~Pathogenic~classified by single submitter~RCV000053660///Coarse facial features~0~100~Pathogenic~classified by single submitter~RCV000053661///Corpus callosum agenesis~0~100~Pathogenic~classified by single submitter~RCV000053662///Developmental Delay and additional significant developmental and morphological phenotypes referred for genetic testing~1~100~Pathogenic…	-~-~-~-	-~-~-~-~-~-~-~-	-~-~-~-~-~-~-~-	-	-~-///-~-///-~-///-~-///611039~-///-~-///-~-///-~-///-~-///138170~-///-~-	Cellular Component: membrane (GO:0016020)~Molecular Function: substrate-specific transmembrane transporter activity (GO:0022891)~Biological Process: transmembrane transport (GO:0055085)///Cellular Component: membrane (GO:0016020)~Molecular Function: substrate-specific transmembrane transporter activity (GO:0022891)~Biological Process: transmembrane transport (GO:0055085)///Cellular Component: mem…	-~-///-~-///-~-///-~-///-~-///-~-///-~-///-~-///-~-///-~-///-~-	carcinoma~9///carcinoma~9///carcinoma~9///NS$carcinoma~6///carcinoma~9///carcinoma~9///carcinoma~9///-~-///-~-///NS$carcinoma~6///NS$carcinoma~6	-///-///-///-///-///-///-///-///-///-///-	-///-///-///-///-///-///-///-///-///-///-	-///-///-///-///-///-///-///-///-///-///-	-~-///-~-///-~-///-~-///-~-///-~-///-~-///-~-///-~-///-~-///-~-	-///-///-///-///-///-///-///-///-///-///-	-///-///-///-///-///-///-///-///-///-///-	-~-///-~-///-~-///-~-///-~-///-~-///-~-///-~-///-~-///-~-///-~-	-///-///-///-///-///-///-///-///-///-///-	-///-///-///Facilitative Na+-independent glucose transporters~Glucose transport~Hexose transport~Metabolism~Metabolism of carbohydrates~Metabolism of vitamins and cofactors~Metabolism of water-soluble vitamins and cofactors~SLC-mediated transmembrane tran	GO:0007275~multicellular organismal development$GO:0007283~spermatogenesis$GO:0008643~carbohydrate transport$GO:0030154~cell differentiation$GO:0055085~transmembrane transport///GO:0007275~multicellular organismal development$GO:0007283~spermatogenesis$GO:0008643~carbohydrate transport$GO:0030154~cell differentiation$GO:0055085~transmembrane transport///GO:0007275~multicellular organismal develop…	-///-///-///DOID:9351~diabetes mellitus$DOID:9993~hypoglycemia$DOID:353~lymphoma$DOID:1749~squamous cell carcinoma$DOID:1542~neck carcinoma$DOID:10652~Alzheimer's disease$DOID:7998~hyperthyroidism$DOID:305~carcinoma$DOID:2985~chronic rejection of renal tr	4*~Developmental Delay and additional significant developmental and morphological phenotypes referred for genetic testing-RCV000053664~Unlikely Pathogenic	-
chr12	8003758	8123306	gain	-	SLC2A14(uc001qtk.2)///SLC2A14(uc001qtl.2)///SLC2A14(uc001qtm.2)///SLC2A3(uc010sgg.1)///SLC2A14(uc001qtn.2)///SLC2A14(uc001qto.2)///SLC2A14(uc010sgh.1)///NANOGP1(uc001qtp.1)///AY455283(uc001qtq.1)///SLC2A3(uc001qtr.2)///SLC2A3(uc001qts.2)	Protein_Coding///Protein_Coding///Protein_Coding///Protein_Coding///Protein_Coding///Protein_Coding///Protein_Coding///Protein_Coding///Noncoding_RNA///Protein_Coding///Protein_Coding	N_Terminal:Upstream-Intron_7///N_Terminal:Upstream-Intron_4///N_Terminal:Upstream-Intron_2///Upstream-5UTR///N_Terminal:Upstream-Intron_3///Upstream-5UTR///N_Terminal:Upstream-Intron_1///Whole_Amplification///Whole_Amplification///Whole_Amplification///Whole_Amplification	0///0///0///0///0///0///0///0///0///0///0	Partial_Amplification///Partial_Amplification///Partial_Amplification///-///Partial_Amplification///-///Partial_Amplification///Amplified///Amplified///Amplified///Amplified	-///-///-///-///-///-///-///-///-///-///-	-///-///-///-///-///-///-///-///-///-///-	-///-///-///-///-///-///-///-///-///-///-	0.0///0.00776053215078///0.00776053215078///-///0.0///-///0.00995575221239///1.0///1.0///1.0///1.0	1.0///1.0///1.0///-///1.0///-///1.0///-///-///-///-	0.0556621880998///0.0120481927711///0.0120481927711///-///0.0556621880998///-///0.0820895522388///1.0///-///1.0///1.0	1.0///1.0///1.0///-///1.0///-///1.0///-///-///-///-	dgv5e196~31~86~0.0165745856354///dgv6e196~27~57~0.0276243093923///dgv57e55~42~93~0.00259403372244///esv1800741~44~100~0.166666666667///dgv454e1~42~100~0.0///dgv1470e188~16~100~0.333333333333///dgv455e1~15~100~0.0///nsv428270~15~100~0.0806451612903///dgv456e1~47~64~0.0///esv1799964~52~79~0.166666666667///dgv1471e188~52~100~0.5///dgv457e1~61~100~0.0///nsv516107~61~100~0.0276406712734///dgv58e55~64~…	-~-~-~-	well11694~87~43~0.00770712909441///well11695~93~95~0.00770712909441///well11696~93~100~0.0269749518304///well11697~93~20~0.0019267822736///well11698~100~50~0.0019267822736///well11699~100~15~0.0019267822736///well11700~100~6~0.0019267822736	-~-~-~-	-~-~-~-	-~-~-~-	Global developmental delay~0~100~Pathogenic~classified by single submitter~RCV000053660///Coarse facial features~0~100~Pathogenic~classified by single submitter~RCV000053661///Corpus callosum agenesis~0~100~Pathogenic~classified by single submitter~RCV000053662///Developmental Delay and additional significant developmental and morphological phenotypes referred for genetic testing~1~100~Pathogenic…	-~-~-~-	-~-~-~-~-~-~-~-	-~-~-~-~-~-~-~-	-	-~-///-~-///-~-///-~-///611039~-///-~-///-~-///-~-///-~-///138170~-///-~-	Cellular Component: membrane (GO:0016020)~Molecular Function: substrate-specific transmembrane transporter activity (GO:0022891)~Biological Process: transmembrane transport (GO:0055085)///Cellular Component: membrane (GO:0016020)~Molecular Function: substrate-specific transmembrane transporter activity (GO:0022891)~Biological Process: transmembrane transport (GO:0055085)///Cellular Component: mem…	-~-///-~-///-~-///-~-///-~-///-~-///-~-///-~-///-~-///-~-///-~-	carcinoma~9///carcinoma~9///carcinoma~9///NS$carcinoma~6///carcinoma~9///carcinoma~9///carcinoma~9///-~-///-~-///NS$carcinoma~6///NS$carcinoma~6	-///-///-///-///-///-///-///-///-///-///-	-///-///-///-///-///-///-///-///-///-///-	-///-///-///-///-///-///-///-///-///-///-	-~-///-~-///-~-///-~-///-~-///-~-///-~-///-~-///-~-///-~-///-~-	-///-///-///-///-///-///-///-///-///-///-	-///-///-///-///-///-///-///-///-///-///-	-~-///-~-///-~-///-~-///-~-///-~-///-~-///-~-///-~-///-~-///-~-	-///-///-///-///-///-///-///-///-///-///-	-///-///-///Facilitative Na+-independent glucose transporters~Glucose transport~Hexose transport~Metabolism~Metabolism of carbohydrates~Metabolism of vitamins and cofactors~Metabolism of water-soluble vitamins and cofactors~SLC-mediated transmembrane tran	GO:0007275~multicellular organismal development$GO:0007283~spermatogenesis$GO:0008643~carbohydrate transport$GO:0030154~cell differentiation$GO:0055085~transmembrane transport///GO:0007275~multicellular organismal development$GO:0007283~spermatogenesis$GO:0008643~carbohydrate transport$GO:0030154~cell differentiation$GO:0055085~transmembrane transport///GO:0007275~multicellular organismal develop…	-///-///-///DOID:9351~diabetes mellitus$DOID:9993~hypoglycemia$DOID:353~lymphoma$DOID:1749~squamous cell carcinoma$DOID:1542~neck carcinoma$DOID:10652~Alzheimer's disease$DOID:7998~hyperthyroidism$DOID:305~carcinoma$DOID:2985~chronic rejection of renal tr	4*~Developmental Delay and additional significant developmental and morphological phenotypes referred for genetic testing-RCV000053664~Unlikely Pathogenic	-
chr12	19345674	19452810	gain	-	PLEKHA5(uc001rdz.3)///PLEKHA5(uc010sie.1)///PLEKHA5(uc001rea.2)///PLEKHA5(uc001reb.2)///PLEKHA5(uc009zin.2)///PLEKHA5(uc010sif.1)///PLEKHA5(uc010sig.1)///PLEKHA5(uc010sih.1)///PLEKHA5(uc001rec.1)	Protein_Coding///Protein_Coding///Protein_Coding///Protein_Coding///Protein_Coding///Protein_Coding///Protein_Coding///Protein_Coding///Protein_Coding	C_Terminal:Intron_3-Downstream///Internal:Intron_3-Intron_15///Internal:Intron_3-Intron_14///Internal:Intron_3-Intron_12///N_Terminal:5UTR-Intron_11///N_Terminal:Upstream-Intron_10///N_Terminal:Upstream-Intron_10///N_Terminal:Upstream-Intron_10///N_Terminal:Upstream-Intron_5	0///0///0///0///0///0///0///0///0	Partial_Amplification///Out_of_Frame///Out_of_Frame///Out_of_Frame///Partial_Amplification///Partial_Amplification///Partial_Amplification///Partial_Amplification///Partial_Amplification	-///76-680///76-674///76-616///-///-///-///-///-	-///-///-///-///-///-///-///-///-	-///-///-///-///-///-///-///-///-	0.0///0.514376996805///0.547413793103///0.517463235294///0.470479704797///0.484640073361///0.489805375348///0.532493702771///0.445307830245	-///0.589856230032///0.628879310345///0.604319852941///0.470479704797///0.484640073361///0.489805375348///0.532493702771///0.445307830245	0.017316017316///0.504037872459///0.508368794326///0.482840943002///0.426285714286///0.458408679928///0.461328480437///0.51160443996///0.427218934911	-///0.567251461988///0.572765957447///0.550581915846///0.426285714286///0.458408679928///0.461328480437///0.51160443996///0.427218934911	esv2422206~17~100~0.00552486187845///esv2422261~43~100~0.00552486187845///esv2422498~85~83~0.00552486187845///nsv470273~41~83~0.00677200902935///nsv516362~39~83~0.00740375123396///esv33101~18~76~0.0196078431373///nsv469131~20~20~0.000642260757868	-~-~-~-	-~-~-~-	-~-~-~-	-~-~-~-	-~-~-~-	Global developmental delay~0~100~Pathogenic~classified by single submitter~RCV000053660///Coarse facial features~0~100~Pathogenic~classified by single submitter~RCV000053661///Corpus callosum agenesis~0~100~Pathogenic~classified by single submitter~RCV000053662///Developmental Delay and additional significant developmental and morphological phenotypes referred for genetic testing~0~100~Pathogenic…	-~-~-~-	-~-~-~-~-~-~-~-	-~-~-~-~-~-~-~-	-	-~-///-~-///-~-///607770~-///-~-///-~-///-~-///-~-///-~-	Molecular Function: protein binding (GO:0005515)///NULL///NULL///NULL///Pleckstrin homology-type///NULL///NULL///NULL///NULL	-~-///-~-///-~-///-~-///-~-///-~-///-~-///-~-///-~-	carcinoma$malignant_melanoma$lymphoid_neoplasm~12///carcinoma$malignant_melanoma$lymphoid_neoplasm~12///carcinoma$malignant_melanoma$lymphoid_neoplasm~12///carcinoma$malignant_melanoma$lymphoid_neoplasm~12///carcinoma$malignant_melanoma$lymphoid_neoplasm~12///carcinoma$malignant_melanoma$lymphoid_neoplasm~12///carcinoma$malignant_melanoma$lymphoid_neoplasm~12///carcinoma$malignant_melanoma$lympho…	-///-///-///-///-///-///-///-///-	-///-///-///-///-///-///-///-///-	-///-///-///-///-///-///-///-///-	-~-///-~-///-~-///-~-///-~-///-~-///-~-///-~-///-~-	-///-///-///-///-///-///-///-///-	-///-///-///-///-///-///-///-///-	-~-///-~-///-~-///-~-///-~-///-~-///-~-///-~-///-~-	-///-///-///-///-///-///-///-///-	-///-///-///-///-///-///-///-///-	GO:0008150~biological_process///GO:0008150~biological_process///GO:0008150~biological_process///GO:0008150~biological_process///GO:0008150~biological_process///GO:0008150~biological_process///GO:0008150~biological_process///GO:0008150~biological_process///GO:0008150~biological_process	-///-///-///-///-///-///-///-///-	4*~Developmental Delay and additional significant developmental and morphological phenotypes referred for genetic testing-RCV000053670~Unlikely Pathogenic	-
chr12	31266287	31406907	gain	-	DKFZp434C0631(uc001rjy.2)///DKFZp434C0631(uc001rjz.2)///OVOS1(uc010sjy.1)	Noncoding_RNA///Noncoding_RNA///Protein_Coding	Upstream-noncoding_rna///Upstream-noncoding_rna///Whole_Amplification	0///0///0	-///-///Amplified	-///-///-	-///-///-	-///-///-	-///-///1.0	-///-///-	-///-///1.0	-///-///-	esv2422447~28~100~0.00552486187845///dgv7e196~29~56~0.0276243093923///dgv489e1~38~100~0.0///nsv428276~38~100~0.0645161290323///esv2751043~40~100~0.00129701686122///dgv61e55~57~100~0.00518806744488///esv2751046~27~100~0.00129701686122///dgv192n27~68~100~0.00385356454721///nsv515974~56~100~0.0227048371175///dgv17n64~71~100~0.0357142857143///nsv832363~67~80~0.0105263157895///dgv8e196~25~11~0.0386740…	-~-~-~-	well11863~14~4~0.726396917148///well11865~100~4~0.00385356454721///well11866~100~31~0.028901734104///well11867~100~54~0.2408477842///well11869~100~8~0.028901734104///well11870~100~14~0.028901734104///well11871~97~37~0.0809248554913///well11872~48~2~0.00385356454721	-~-~-~-	-~-~-~-	-~-~-~-	Global developmental delay~0~100~Pathogenic~classified by single submitter~RCV000053660///Coarse facial features~0~100~Pathogenic~classified by single submitter~RCV000053661///Developmental Delay and additional significant developmental and morphological phenotypes referred for genetic testing~0~100~Pathogenic~classified by single submitter~RCV000053666	-~-~-~-	-~-~-~-~-~-~-~-	-~-~-~-~-~-~-~-	-	-~-///-~-///-~-	-///-///Terpenoid cylases/protein prenyltransferase alpha-alpha toroid	-~-///-~-///-~-	-~-///-~-///-~-	-///-///-	-///-///-	-///-///-	-~-///-~-///-~-	-///-///-	-///-///-	-~-///-~-///-~-	-///-///-	-///-///-	-///-///-	-///-///-	4*~Global developmental delay-RCV000053660~Unlikely Pathogenic	-
chr12	31266287	31409579	gain	-	DKFZp434C0631(uc001rjy.2)///DKFZp434C0631(uc001rjz.2)///OVOS1(uc010sjy.1)	Noncoding_RNA///Noncoding_RNA///Protein_Coding	Upstream-noncoding_rna///Upstream-noncoding_rna///Whole_Amplification	0///0///0	-///-///Amplified	-///-///-	-///-///-	-///-///-	-///-///1.0	-///-///-	-///-///1.0	-///-///-	esv2422447~28~100~0.00552486187845///dgv7e196~29~55~0.0276243093923///dgv489e1~39~100~0.0///nsv428276~39~100~0.0645161290323///esv2751043~40~100~0.00129701686122///dgv61e55~58~100~0.00518806744488///esv2751046~28~100~0.00129701686122///dgv192n27~68~98~0.00385356454721///nsv515974~57~100~0.0227048371175///dgv17n64~71~98~0.0357142857143///nsv832363~67~79~0.0105263157895///dgv8e196~25~11~0.038674033…	-~-~-~-	well11863~14~3~0.726396917148///well11865~100~4~0.00385356454721///well11866~100~30~0.028901734104///well11867~100~53~0.2408477842///well11869~100~8~0.028901734104///well11870~100~13~0.028901734104///well11871~100~37~0.0809248554913///well11872~92~3~0.00385356454721	-~-~-~-	-~-~-~-	-~-~-~-	Global developmental delay~0~100~Pathogenic~classified by single submitter~RCV000053660///Coarse facial features~0~100~Pathogenic~classified by single submitter~RCV000053661///Developmental Delay and additional significant developmental and morphological phenotypes referred for genetic testing~0~100~Pathogenic~classified by single submitter~RCV000053666	-~-~-~-	-~-~-~-~-~-~-~-	-~-~-~-~-~-~-~-	-	-~-///-~-///-~-	-///-///Terpenoid cylases/protein prenyltransferase alpha-alpha toroid	-~-///-~-///-~-	-~-///-~-///-~-	-///-///-	-///-///-	-///-///-	-~-///-~-///-~-	-///-///-	-///-///-	-~-///-~-///-~-	-///-///-	-///-///-	-///-///-	-///-///-	4*~Global developmental delay-RCV000053660~Unlikely Pathogenic	-
chr12	32004170	32056577	gain	-	C12orf35(uc001rks.2)	Protein_Coding	Upstream	55776	-	-	-	-	-	-	-	-	nsv511015~47~100~0.0///dgv494e1~64~100~0.0///dgv65e55~58~100~0.00907911802853///nsv470282~80~100~0.00451467268623///nsv8941~82~100~0.0322580645161///dgv18n64~85~100~0.0267857142857///dgv194n27~77~100~0.00770712909441///nsv516507~77~100~0.0113524185587///nsv469332~58~100~0.000642260757868///dgv66e55~87~82~0.00389105058366///dgv495e1~73~82~0.0///dgv67e55~68~82~0.0064850843061///nsv442262~70~6~N/A	-~-~-~-	well11880~84~100~0.0154142581888///well11881~98~18~0.00385356454721///well11882~100~22~0.00385356454721///well11883~100~64~0.00578034682081	-~-~-~-	-~-~-~-	-~-~-~-	Global developmental delay~0~100~Pathogenic~classified by single submitter~RCV000053660///Coarse facial features~0~100~Pathogenic~classified by single submitter~RCV000053661///Developmental Delay and additional significant developmental and morphological phenotypes referred for genetic testing~0~100~Pathogenic~classified by single submitter~RCV000053666	-~-~-~-	-~-~-~-~-~-~-~-	-~-~-~-~-~-~-~-	-	-~-	NULL	-~-	carcinoma$NS$malignant_melanoma$lymphoid_neoplasm~14	-	-	-	-~-	-	-	-~-	-	-	-	-	4*~Global developmental delay-RCV000053660~Unlikely Pathogenic	-
chr12	32004170	32056577	gain	-	C12orf35(uc001rks.2)	Protein_Coding	Upstream	55776	-	-	-	-	-	-	-	-	nsv511015~47~100~0.0///dgv494e1~64~100~0.0///dgv65e55~58~100~0.00907911802853///nsv470282~80~100~0.00451467268623///nsv8941~82~100~0.0322580645161///dgv18n64~85~100~0.0267857142857///dgv194n27~77~100~0.00770712909441///nsv516507~77~100~0.0113524185587///nsv469332~58~100~0.000642260757868///dgv66e55~87~82~0.00389105058366///dgv495e1~73~82~0.0///dgv67e55~68~82~0.0064850843061///nsv442262~70~6~N/A	-~-~-~-	well11880~84~100~0.0154142581888///well11881~98~18~0.00385356454721///well11882~100~22~0.00385356454721///well11883~100~64~0.00578034682081	-~-~-~-	-~-~-~-	-~-~-~-	Global developmental delay~0~100~Pathogenic~classified by single submitter~RCV000053660///Coarse facial features~0~100~Pathogenic~classified by single submitter~RCV000053661///Developmental Delay and additional significant developmental and morphological phenotypes referred for genetic testing~0~100~Pathogenic~classified by single submitter~RCV000053666	-~-~-~-	-~-~-~-~-~-~-~-	-~-~-~-~-~-~-~-	-	-~-	NULL	-~-	carcinoma$NS$malignant_melanoma$lymphoid_neoplasm~14	-	-	-	-~-	-	-	-~-	-	-	-	-	4*~Global developmental delay-RCV000053660~Unlikely Pathogenic	-
chr12	38072773	38416139	gain	-	ALG10B(uc001rln.3)	Protein_Coding	Upstream	294418	-	-	-	-	-	-	-	-	nsv428278~27~23~0.0161290322581///dgv503e1~34~32~0.0///dgv504e1~29~100~0.0///esv34542~31~100~0.00129701686122///essv20020~36~23~0.0///nsv470284~68~89~0.00225733634312///nsv818910~33~100~0.00892857142857///esv23372~74~100~0.0909090909091///nsv820975~74~100~1.0///nsv433420~44~13~0.111111111111///nsv442266~65~10~N/A///esv2422349~47~90~0.00552486187845///esv2422488~32~90~0.00552486187845///dgv196n27~…	-~-~-~-	well12025~65~45~0.886319845857///well12026~69~54~0.138728323699///well12027~71~60~0.0346820809249///well12028~100~12~0.718689788054///well12029~100~3~0.0019267822736///well12030~100~6~0.0732177263969///well12031~100~6~0.0269749518304///well12032~100~7~0.0231213872832///well12033~100~8~0.0154142581888///well12034~100~9~0.0558766859345///well12035~100~12~0.00770712909441///well12036~100~0~0.0057803…	-~-~-~-	-~-~-~-	-~-~-~-	-~-~-~-	-~-~-~-	-~-~-~-~-~-~-~-	-~-~-~-~-~-~-~-	-	-~-	Cellular Component: integral to membrane (GO:0016021)~Molecular Function: transferase activity~transferring hexosyl groups (GO:0016758)	ALG10B~Acquired long QT syndrome, protection against, association(ALG10B)$Acquired long QT syndrome(ALG10B)	carcinoma$malignant_melanoma~6	-	-	-	-~-	-	-	ALG10B~22960745	-	Asparagine N-linked glycosylation~Biosynthesis of the N-glycan precursor (dolichol lipid-linked oligosaccharide, LLO) and transfer to a nascent protein~Metabolism of proteins~Post-translational protein modification	GO:0006488~dolichol-linked oligosaccharide biosynthetic process	-	-	-
chr12	38072773	38432009	gain	-	ALG10B(uc001rln.3)	Protein_Coding	Upstream	278548	-	-	-	-	-	-	-	-	nsv428278~27~22~0.0161290322581///dgv503e1~34~31~0.0///dgv504e1~30~100~0.0///esv34542~32~100~0.00129701686122///essv20020~36~22~0.0///nsv470284~68~85~0.00225733634312///nsv818910~35~100~0.00892857142857///esv23372~78~100~0.0909090909091///nsv820975~78~100~1.0///nsv433420~44~12~0.111111111111///nsv442266~65~9~N/A///esv2422349~49~91~0.00552486187845///esv2422488~33~91~0.00552486187845///dgv196n27~3…	-~-~-~-	well12025~65~43~0.886319845857///well12026~69~52~0.138728323699///well12027~71~58~0.0346820809249///well12028~100~12~0.718689788054///well12029~100~3~0.0019267822736///well12030~100~6~0.0732177263969///well12031~100~6~0.0269749518304///well12032~100~7~0.0231213872832///well12033~100~7~0.0154142581888///well12034~100~9~0.0558766859345///well12035~100~11~0.00770712909441///well12036~100~0~0.0057803…	-~-~-~-	-~-~-~-	-~-~-~-	-~-~-~-	-~-~-~-	-~-~-~-~-~-~-~-	-~-~-~-~-~-~-~-	-	-~-	Cellular Component: integral to membrane (GO:0016021)~Molecular Function: transferase activity~transferring hexosyl groups (GO:0016758)	ALG10B~Acquired long QT syndrome, protection against, association(ALG10B)$Acquired long QT syndrome(ALG10B)	carcinoma$malignant_melanoma~6	-	-	-	-~-	-	-	ALG10B~22960745	-	Asparagine N-linked glycosylation~Biosynthesis of the N-glycan precursor (dolichol lipid-linked oligosaccharide, LLO) and transfer to a nascent protein~Metabolism of proteins~Post-translational protein modification	GO:0006488~dolichol-linked oligosaccharide biosynthetic process	-	-	-
chr12	63942649	64118558	gain	-	DPY19L2(uc010sso.1)///DPY19L2(uc001srp.1)///UNQ3127(uc009zqk.1)	Protein_Coding///Protein_Coding///Noncoding_RNA	Whole_Amplification///Whole_Amplification///Whole_Amplification	0///0///0	Amplified///Amplified///Amplified	-///-///-	-///-///-	-///-///-	1.0///1.0///1.0	-///-///-	1.0///1.0///-	-///-///-	esv2422401~31~42~0.00552486187845///dgv201n27~71~100~0.00256904303147///essv25168~70~100~0.0///dgv517e1~50~100~0.0///dgv71e55~80~100~0.00259403372244///nsv516374~69~100~0.0197433366239///esv33383~83~100~0.0196078431373///nsv8983~97~67~0.0322580645161///nsv442273~97~100~N/A///esv2751110~52~100~0.00129701686122///nsv470300~87~100~0.0270880361174///nsv469424~97~79~0.000642260757868///dgv202n27~87~10…	-~-~-~-	well12314~20~3~0.610789980732///well12319~100~5~0.0115606936416///well12321~100~3~0.901734104046///well12323~92~91~0.0019267822736///well12324~100~10~0.00770712909441///well12325~100~30~0.0019267822736///well12326~100~7~0.00770712909441///well12327~100~9~0.00385356454721///well12328~100~13~0.0019267822736///well12329~100~1~0.0019267822736///well12330~100~6~0.0019267822736///well12331~100~6~0.0038…	-~-~-~-	-~-~-~-	-~-~-~-	-~-~-~-	-~-~-~-	-~-~-~-~-~-~-~-	-~-~-~-~-~-~-~-	-	-~-///-~-///-~-	Cellular Component: integral to membrane (GO:0016021)///Cellular Component: integral to membrane (GO:0016021)///-	-~-///-~-///-~-	carcinoma$malignant_melanoma$glioma~12///carcinoma$malignant_melanoma$glioma~12///-~-	-///-///-	-///-///-	-///-///-	-~-///-~-///-~-	-///-///-	-///-///-	DPY19L2~23796897///DPY19L2~23796897///-~-	-///-///-	-///-///-	-///-///-	-///-///-	-	-
chr12	63946056	64101324	gain	-	DPY19L2(uc010sso.1)///DPY19L2(uc001srp.1)///UNQ3127(uc009zqk.1)	Protein_Coding///Protein_Coding///Noncoding_RNA	Whole_Amplification///Whole_Amplification///Whole_Amplification	0///0///0	Amplified///Amplified///Amplified	-///-///-	-///-///-	-///-///-	1.0///1.0///1.0	-///-///-	1.0///1.0///-	-///-///-	esv2422401~29~45~0.00552486187845///dgv201n27~63~100~0.00256904303147///essv25168~61~100~0.0///dgv517e1~44~100~0.0///dgv71e55~71~100~0.00259403372244///nsv516374~61~100~0.0197433366239///esv33383~73~100~0.0196078431373///nsv8983~94~74~0.0322580645161///nsv442273~85~100~N/A///esv2751110~46~100~0.00129701686122///nsv470300~77~100~0.0270880361174///nsv469424~95~88~0.000642260757868///dgv202n27~77~10…	-~-~-~-	well12314~7~1~0.610789980732///well12319~100~6~0.0115606936416///well12321~100~3~0.901734104046///well12323~82~92~0.0019267822736///well12324~100~11~0.00770712909441///well12325~100~34~0.0019267822736///well12326~100~9~0.00770712909441///well12327~100~10~0.00385356454721///well12328~100~15~0.0019267822736///well12329~100~1~0.0019267822736///well12330~100~7~0.0019267822736///well12331~100~7~0.0038…	-~-~-~-	-~-~-~-	-~-~-~-	-~-~-~-	-~-~-~-	-~-~-~-~-~-~-~-	-~-~-~-~-~-~-~-	-	-~-///-~-///-~-	Cellular Component: integral to membrane (GO:0016021)///Cellular Component: integral to membrane (GO:0016021)///-	-~-///-~-///-~-	carcinoma$malignant_melanoma$glioma~12///carcinoma$malignant_melanoma$glioma~12///-~-	-///-///-	-///-///-	-///-///-	-~-///-~-///-~-	-///-///-	-///-///-	DPY19L2~23796897///DPY19L2~23796897///-~-	-///-///-	-///-///-	-///-///-	-///-///-	-	-
chr12	74307540	74417793	loss	-	BC061638(uc009zrx.1)	Noncoding_RNA	Downstream	109165	-	-	-	-	-	-	-	-	-~-~-~-	nsv522394~62~48~0.000493583415597///nsv528259~91~48~0.000493583415597///nsv526601~100~88~0.000493583415597///esv111533~100~4~0.166666666667///esv113358~100~0~0.166666666667///esv113305~100~0~0.166666666667///esv113735~100~0~0.166666666667///esv114321~100~0~0.166666666667///esv222623~100~0~0.0108108108108	-~-~-~-	-~-~-~-	-~-~-~-	-~-~-~-	-~-~-~-	Gastroesophageal reflux disease~0~100~Pathogenic~classified by single submitter~RCV000051313///Developmental Delay and additional significant developmental and morphological phenotypes referred for genetic testing~1~100~Pathogenic~classified by single submitter~RCV000051314	-~-~-~-~-~-~-~-	-~-~-~-~-~-~-~-	-	-~-	-	-~-	-~-	-	-	-	-~-	-	-	-~-	-	-	-	-	4*~Developmental Delay and additional significant developmental and morphological phenotypes referred for genetic testing-RCV000051314~Unlikely Pathogenic	-
chr12	83171936	83206342	loss	-	TMTC2(uc001szr.1)///TMTC2(uc001szs.1)///TMTC2(uc001szt.2)///TMTC2(uc010suk.1)	Protein_Coding///Protein_Coding///Protein_Coding///Protein_Coding	Internal:Intron_1-Intron_1///Internal:Intron_1-Intron_1///Internal:Intron_1-Intron_1///Internal:Intron_1-Intron_1	0///0///0///0	-///-///-///-	-///-///-///-	-///-///-///-	-///-///-///-	-///-///-///-	-///-///-///-	-///-///-///-	-///-///-///-	-~-~-~-	nsv469490~8~100~0.000642260757868///dgv523e1~13~100~0.0///nsv469491~33~92~0.000642260757868///esv999149~50~100~0.333333333333///esv1003105~73~100~0.333333333333///dgv33e180~75~100~1.0///essv19112~88~86~0.0///esv30004~85~100~0.5///nsv469492~91~100~0.000642260757868///nsv516625~91~100~0.00148075024679///nsv818928~91~100~0.00892857142857///nsv469494~100~7~0.000642260757868	-~-~-~-	well12406~71~100~0.0019267822736	-~-~-~-	-~-~-~-	-~-~-~-	Muscular hypotonia~0~100~Pathogenic~classified by single submitter~RCV000051315	-~-~-~-~-~-~-~-	-~-~-~-~-~-~-~-	-	-~-///-~-///-~-///-~-	Tetratricopeptide repeat///Tetratricopeptide repeat///NULL///Tetratricopeptide repeat	-~-///-~-///-~-///-~-	haematopoietic_neoplasm$carcinoma$lymphoid_neoplasm~10///haematopoietic_neoplasm$carcinoma$lymphoid_neoplasm~10///haematopoietic_neoplasm$carcinoma$lymphoid_neoplasm~10///haematopoietic_neoplasm$carcinoma$lymphoid_neoplasm~10	-///-///-///-	-///-///-///-	-///-///-///-	-~-///-~-///-~-///-~-	-///-///-///-	-///-///-///-	-~-///-~-///-~-///-~-	-///-///-///-	-///-///-///-	-///-///-///-	-///-///-///-	4*~Muscular hypotonia-RCV000051315~Unlikely Pathogenic	-
chr12	91726351	91804510	gain	-	DCN(uc001tbu.2)	Protein_Coding	Upstream	149546	-	-	-	-	-	-	-	-	nsv832485~16~35~0.0105263157895	-~-~-~-	-~-~-~-	-~-~-~-	-~-~-~-	-~-~-~-	-~-~-~-	-~-~-~-	-~-~-~-~-~-~-~-	-~-~-~-~-~-~-~-	-	-~-	NULL	DCN~Congenital stromal dystrophy(DCN)	carcinoma$glioma~6	-	-	-	-~-	-	-	DCN~22496456	DB03754	-	GO:0001822~kidney development$GO:0001890~placenta development$GO:0007519~skeletal muscle tissue development$GO:0007568~aging$GO:0009612~response to mechanical stimulus$GO:0009887~organ morphogenesis$GO:0019800~peptide cross-linking via chondroitin 4-sulfate glycosaminoglycan$GO:0030198~extracellular matrix organization$GO:0032496~response to lipopolysaccharide$GO:0042060~wound healing	DOID:684~hepatocellular carcinoma$DOID:10591~pre-eclampsia$DOID:225~syndrome$DOID:13359~Ehlers-Danlos syndrome$DOID:1036~chronic leukemia$DOID:162~cancer$DOID:3347~osteosarcoma$DOID:4241~malignant neoplasm of breast$DOID:2370~diabetic nephropathy$DOID:2566~corneal dystrophy$DOID:2985~chronic rejection of renal transplant$DOID:175~neoplasm in vascular tissue$DOID:3963~thyroid carcinoma$DOID:305~ca…	-	-
chr12	118961493	119022921	loss	-	SUDS3(uc001twz.2)	Protein_Coding	Downstream	105655	-	-	-	-	-	-	-	-	-~-~-~-	nsv523621~95~93~0.000493583415597///esv1793941~99~26~0.166666666667///dgv4995e59~100~5~0.5	-~-~-~-	-~-~-~-	-~-~-~-	-~-~-~-	-~-~-~-	-~-~-~-	-~-~-~-~-~-~-~-	-~-~-~-~-~-~-~-	-	608250~-	Sds3-like	-~-	carcinoma~1	-	-	-	SUDS3~0.008537886873	-	-	-~-	-	-	GO:0016481~negative regulation of transcription$GO:0016568~chromatin modification	DOID:162~cancer	-	-
chr12	118984590	119022921	loss	-	SUDS3(uc001twz.2)	Protein_Coding	Downstream	128752	-	-	-	-	-	-	-	-	-~-~-~-	nsv523621~57~90~0.000493583415597///esv1793941~99~42~0.166666666667///dgv4995e59~100~8~0.5	-~-~-~-	-~-~-~-	-~-~-~-	-~-~-~-	-~-~-~-	-~-~-~-	-~-~-~-~-~-~-~-	-~-~-~-~-~-~-~-	-	608250~-	Sds3-like	-~-	carcinoma~1	-	-	-	SUDS3~0.008537886873	-	-	-~-	-	-	GO:0016481~negative regulation of transcription$GO:0016568~chromatin modification	DOID:162~cancer	-	-
chr12	129226773	129266496	gain	-	SLC15A4(uc001uhu.2)///FP12591(uc001uhv.2)	Protein_Coding///Noncoding_RNA	Downstream///Downstream	11243///11243	-///-	-///-	-///-	-///-	-///-	-///-	-///-	-///-	dgv532e1~12~100~0.0///nsv455749~68~100~0.000642260757868///esv2751039~84~100~0.00129701686122///dgv212n27~99~100~0.00128452151574///nsv526547~99~100~0.000493583415597///esv2751040~100~32~0.00129701686122///nsv442296~100~5~N/A///nsv9010~100~5~0.0322580645161	-~-~-~-	-~-~-~-	-~-~-~-	-~-~-~-	-~-~-~-	Developmental Delay and additional significant developmental and morphological phenotypes referred for genetic testing~0~100~Pathogenic~classified by single submitter~RCV000053689///Thrombocytopenia~0~100~Pathogenic~classified by single submitter~RCV000050866///Developmental Delay and additional significant developmental and morphological phenotypes referred for genetic testing~0~100~Pathogenic~c…	-~-~-~-	-~-~-~-~-~-~-~-	-~-~-~-~-~-~-~-	-	-~-///-~-	NULL///-	-~-///-~-	carcinoma~3///-~-	-///-	-///-	-///-	-~-///-~-	-///-	-///-	-~-///-~-	-///-	Amino acid and oligopeptide SLC transporters~Proton/oligonucleotide cotransporters~SLC-mediated transmembrane transport~Transmembrane transport of small molecules~Transport of inorganic cations/anions and amino acids/oligopeptides///-	GO:0006857~oligopeptide transport$GO:0015031~protein transport///-	DOID:0050486~exanthem$DOID:8857~lupus erythematosus$DOID:9074~systemic lupus erythematosus///-	4*~Developmental Delay and additional significant developmental and morphological phenotypes referred for genetic testing-RCV000053689~Unlikely Pathogenic	-
chr12	131730317	131825125	loss	-	BC042649(uc001uix.2)	Noncoding_RNA	Whole_Deletion	0	Deleted	-	-	-	1	-	-	-	-~-~-~-	nsv517271~25~100~0.0192497532083///nsv832554~42~100~0.0210526315789///dgv534e1~90~100~0.0///dgv535e1~17~100~0.0///esv991875~89~100~0.333333333333///nsv437157~94~49~0.0166666666667///dgv72e55~84~100~0.00259403372244///nsv470329~97~89~0.0135440180587///esv2422165~98~69~0.0101351351351///dgv36e180~98~100~0.666666666667///dgv215n27~100~18~0.0019267822736///dgv216n27~100~47~0.00578034682081///nsv43824…	-~-~-~-	well12547~98~22~0.0134874759152///well12549~100~12~0.0173410404624///well12551~100~48~0.0019267822736///well12552~100~6~0.0134874759152///well12553~100~29~0.179190751445///well12556~96~28~0.0134874759152	-~-~-~-	-~-~-~-	-~-~-~-	-~-~-~-	-~-~-~-~-~-~-~-	1000G_CNVnator962_3301~100~11~0.004158004158~0.0~0.0~0.0~0.0117302052786///1000G_CNVnator962_3302~100~5~0.339916839917~0.238095238095~0.291139240506~0.359683794466~0.410557184751///1000G_CNVnator962_3303~100~3~0.0519750519751~0.0~0.316455696203~0.0~0.0	-	-~-	-	-~-	-~-	-	-	-	-~-	-	-	-~-	-	-	-	-	-	-
chr12	133168145	133306589	gain	-	P2RX2(uc001uki.1)///P2RX2(uc001ukj.1)///P2RX2(uc001ukk.1)///P2RX2(uc001ukl.1)///P2RX2(uc001ukm.1)///P2RX2(uc001ukn.1)///P2RX2(uc009zyt.1)///P2RX2(uc001uko.1)///POLE1(uc001ukq.1)///POLE(uc001ukr.1)///POLE(uc001uks.1)///POLE1(uc010tbq.1)///POLE(uc009zyu.1)///PXMP2(uc001ukt.2)///PXMP2(uc010tbr.1)///PGAM5(uc001uku.2)///PGAM5(uc009zyv.2)///ANKLE2(uc009zyw.1)///ANKLE2(uc001ukx.2)	Protein_Coding///Protein_Coding///Protein_Coding///Protein_Coding///Protein_Coding///Protein_Coding///Protein_Coding///Protein_Coding///Protein_Coding///Protein_Coding///Protein_Coding///Noncoding_RNA///Protein_Coding///Protein_Coding///Noncoding_RNA///Protein_Coding///Protein_Coding///Protein_Coding///Protein_Coding	Whole_Amplification///Whole_Amplification///Whole_Amplification///Whole_Amplification///Whole_Amplification///Whole_Amplification///Whole_Amplification///Whole_Amplification///Whole_Amplification///Whole_Amplification///Whole_Amplification///Whole_Amplification///Whole_Amplification///Whole_Amplification///Whole_Amplification///Whole_Amplification///Whole_Amplification///C_Terminal:Exon_2-Downstr…	0///0///0///0///0///0///0///0///0///0///0///0///0///0///0///0///0///0///0	Amplified///Amplified///Amplified///Amplified///Amplified///Amplified///Amplified///Amplified///Amplified///Amplified///Amplified///Amplified///Amplified///Amplified///Amplified///Amplified///Amplified///Partial_Amplification///Partial_Amplification	-///-///-///-///-///-///-///-///-///-///-///-///-///-///-///-///-///-///-	-///-///-///-///-///-///-///-///-///-///-///-///-///-///-///-///-///-///-	-///-///-///-///-///-///-///-///-///-///-///-///-///-///-///-///-///-///-	1.0///1.0///1.0///1.0///1.0///1.0///1.0///1.0///1.0///1.0///1.0///1.0///1.0///1.0///1.0///1.0///1.0///0.788778877888///0.168547249647	-///-///-///-///-///-///-///-///-///-///-///-///-///-///-///-///-///-///-	1.0///1.0///1.0///1.0///1.0///1.0///1.0///1.0///1.0///1.0///1.0///-///1.0///1.0///-///1.0///1.0///0.74716553288///0.233936812212	-///-///-///-///-///-///-///-///-///-///-///-///-///-///-///-///-///-///-	nsv826563~5~22~0.0322580645161///esv1797404~2~11~0.166666666667///esv29672~100~0~0.00221729490022///esv24887~100~0~0.00221729490022///esv25236~100~2~0.0155210643016///esv21605~61~0~0.00221729490022	-~-~-~-	well12608~100~7~0.832369942197	-~-~-~-	-~-~-~-	-~-~-~-	Developmental Delay and additional significant developmental and morphological phenotypes referred for genetic testing~0~100~Pathogenic~classified by single submitter~RCV000053689///Thrombocytopenia~0~100~Pathogenic~classified by single submitter~RCV000050866///Developmental Delay and additional significant developmental and morphological phenotypes referred for genetic testing~0~100~Pathogenic~c…	-~-~-~-	-~-~-~-~-~-~-~-	-~-~-~-~-~-~-~-	-	-~-///600844~-///-~-///-~-///-~-///-~-///-~-///-~-///-~-///-~-///174762~-///-~-///-~-///-~-///-~-///-~-///-~-///-~-///-~-	Molecular Function: receptor activity (GO:0004872)~Molecular Function: ion channel activity (GO:0005216)~Molecular Function: ATP binding (GO:0005524)~Biological Process: ion transport (GO:0006811)~Cellular Component: membrane (GO:0016020)///Molecular Function: receptor activity (GO:0004872)~Molecular Function: ion channel activity (GO:0005216)~Molecular Function: ATP binding (GO:0005524)~Biologic…	-~-///-~-///-~-///-~-///-~-///-~-///-~-///-~-///-~-///-~-///-~-///-~-///-~-///-~-///-~-///-~-///-~-///-~-///-~-	NS$carcinoma~5///NS$carcinoma~5///NS$carcinoma~5///NS$carcinoma~5///NS$carcinoma~5///NS$carcinoma~5///NS$carcinoma~5///NS$carcinoma~5///-~-///carcinoma$NS$malignant_melanoma$glioma~33///carcinoma$NS$malignant_melanoma$glioma~33///-~-///carcinoma$NS$malignant_melanoma$glioma~33///carcinoma~1///carcinoma~1///carcinoma~1///carcinoma~1///NS$carcinoma$lymphoid_neoplasm~8///NS$carcinoma$lymphoid_neopla…	-///-///-///-///-///-///-///-///-///-///-///-///-///-///-///-///-///-///-	-///-///-///-///-///-///-///-///-///-///-///-///-///-///-///-///-///-///-	-///-///-///-///-///-///-///-///-///-///-///-///-///-///-///-///-///-///-	-~-///-~-///-~-///-~-///-~-///-~-///-~-///-~-///-~-///-~-///-~-///-~-///-~-///-~-///-~-///-~-///-~-///-~-///-~-	-///-///-///-///-///-///-///-///-///-///-///-///-///-///-///-///-///-///-	-///-///-///-///-///-///-///-///-///-///-///-///-///-///-///-///-///-///-	-~-///-~-///-~-///-~-///-~-///-~-///-~-///-~-///-~-///-~-///-~-///-~-///-~-///-~-///-~-///-~-///-~-///-~-///-~-	-///-///-///-///-///-///-///-///-///DB00242///DB00242///-///DB00242///-///-///-///-///-///-	-///-///-///-///-///-///-///-///-///Activation of the pre-replicative complex~Cell Cycle~Cell Cycle, Mitotic~Chromosome Maintenance~DNA Repair~DNA Replication~DNA Replication Pre-Initiation~DNA replication initiation~Extension of Telomeres~G1/S Transition	GO:0006811~ion transport$GO:0010524~positive regulation of calcium ion transport into cytosol$GO:0050850~positive regulation of calcium-mediated signaling$GO:0051260~protein homooligomerization///GO:0006811~ion transport$GO:0010524~positive regulation of calcium ion transport into cytosol$GO:0050850~positive regulation of calcium-mediated signaling$GO:0051260~protein homooligomerization///GO:0006…	-///-///-///-///-///-///-///-///-///DOID:8986~narcolepsy$DOID:4241~malignant neoplasm of breast$DOID:162~cancer///DOID:8986~narcolepsy$DOID:4241~malignant neoplasm of breast$DOID:162~cancer///-///DOID:8986~narcolepsy$DOID:4241~malignant neoplasm of breast	4*~Developmental Delay and additional significant developmental and morphological phenotypes referred for genetic testing-RCV000053717~Unlikely Pathogenic	-
chr13	23371474	23496997	gain	-	BC048997(uc001uol.2)	Noncoding_RNA	Whole_Amplification	0	Amplified	-	-	-	1	-	-	-	esv2422437~10~100~0.00552486187845///esv2422502~7~100~0.00552486187845///esv2422445~31~100~0.00552486187845///dgv74e55~58~100~0.00259403372244///nsv526435~88~89~0.000493583415597///esv27828~100~16~0.00443458980044///nsv818949~100~7~0.0267857142857///nsv832563~31~47~0.0105263157895///nsv517940~17~23~0.000493583415597	-~-~-~-	well12694~100~15~0.00770712909441	-~-~-~-	-~-~-~-	-~-~-~-	Developmental Delay and additional significant developmental and morphological phenotypes referred for genetic testing~0~100~Pathogenic~classified by single submitter~RCV000053719///Intellectual functioning disability~0~100~Pathogenic~classified by single submitter~RCV000053721///Premature Birth~0~100~Pathogenic~classified by single submitter~RCV000053723///Developmental Delay and additional sign…	-~-~-~-	-~-~-~-~-~-~-~-	-~-~-~-~-~-~-~-	-	-~-	-	-~-	-~-	-	-	-	-~-	-	-	-~-	-	-	-	-	4*~Developmental Delay and additional significant developmental and morphological phenotypes referred for genetic testing-RCV000053733~Unlikely Pathogenic	-
chr13	55145502	55468512	loss	-	BC044614(uc001vho.2)	Noncoding_RNA	Downstream	326143	-	-	-	-	-	-	-	-	-~-~-~-	esv118391~29~32~0.166666666667///esv115553~100~1~0.166666666667///esv118312~100~0~0.166666666667///esv117754~100~0~0.166666666667///esv224478~100~0~0.0108108108108///esv224283~100~0~0.0378378378378///esv116221~100~0~0.166666666667///esv32904~100~0~0.0196078431373///esv115855~100~0~0.166666666667///esv223983~100~0~0.297297297297///dgv641e59~100~0~0.172972972973///nsv528493~18~9~0.000493583415597//…	-~-~-~-	well13557~82~16~0.0019267822736///well13558~100~6~0.0019267822736///well13559~100~0~0.0019267822736///well13560~100~7~0.0019267822736///well13561~100~0~0.0019267822736///well13562~100~11~0.0019267822736///well13563~100~3~0.0019267822736///well13564~100~4~0.0019267822736///well13565~100~4~0.0019267822736///well13566~100~9~0.0019267822736///well13567~100~0~0.0019267822736///well13568~100~19~0.00192…	-~-~-~-	-~-~-~-	-~-~-~-	Developmental Delay and additional significant developmental and morphological phenotypes referred for genetic testing~0~100~Pathogenic~classified by single submitter~RCV000051373///Omphalocele~0~100~Pathogenic~classified by single submitter~RCV000050891	-~-~-~-~-~-~-~-	1000G_CNVnator962_3589~100~0~0.0644490644491~0.0~0.0~0.0~0.181818181818	-	-~-	-	-~-	-~-	-	-	-	-~-	-	-	-~-	-	-	-	-	4*~Developmental Delay and additional significant developmental and morphological phenotypes referred for genetic testing-RCV000051373~Unlikely Pathogenic	-
chr13	56279111	56377854	loss	-	DL492000(uc010thc.1)	Noncoding_RNA	Upstream	937815	-	-	-	-	-	-	-	-	-~-~-~-	nsv521367~4~100~0.000493583415597///esv223920~7~0~0.340540540541///nsv455893~69~62~0.000642260757868///esv115464~100~1~0.166666666667///esv224016~100~2~0.0432432432432///esv116117~100~2~0.166666666667///esv118823~100~1~0.166666666667///esv996871~100~0~0.333333333333///esv1325102~100~0~0.5///esv2407003~100~0~1.0///esv119208~100~0~0.166666666667///esv226300~100~0~0.572972972973	-~-~-~-	well13603~94~57~0.0019267822736///well13604~100~6~0.0019267822736///well13605~68~36~0.0019267822736	-~-~-~-	-~-~-~-	-~-~-~-	Developmental Delay and additional significant developmental and morphological phenotypes referred for genetic testing~0~100~Pathogenic~classified by single submitter~RCV000051373///Omphalocele~0~100~Pathogenic~classified by single submitter~RCV000050891	-~-~-~-~-~-~-~-	1000G_CNVnator962_3597~100~0~0.0893970893971~0.0~0.0~0.0~0.25219941349	-	-~-	-	-~-	-~-	-	-	-	-~-	-	-	-~-	-	-	-	-	4*~Developmental Delay and additional significant developmental and morphological phenotypes referred for genetic testing-RCV000051373~Unlikely Pathogenic	-
chr13	70744882	70773398	loss	-	SCA8(uc010aej.1)	Noncoding_RNA	Downstream	30998	-	-	-	-	-	-	-	-	-~-~-~-	esv1844499~9~100~0.166666666667///dgv1851e188~52~100~4.5///nsv471150~60~100~0.00451467268623///esv226308~71~100~0.0108108108108///nsv821143~71~100~1.0///dgv77e55~64~100~0.00518806744488///dgv570e1~52~100~0.0///dgv334n67~72~100~0.806451612903///nsv818978~81~83~0.0267857142857///dgv1854e188~81~100~2.0///dgv232n27~73~100~0.0019267822736///nsv517757~73~100~0.0113524185587///nsv442318~91~98~N/A///nsv5…	-~-~-~-	well14378~71~100~0.0269749518304	-~-~-~-	-~-~-~-	-~-~-~-	Omphalocele~0~100~Pathogenic~classified by single submitter~RCV000050891///Developmental Delay and additional significant developmental and morphological phenotypes referred for genetic testing~10~100~Uncertain significance~classified by single submitter~RCV000051893	-~-~-~-~-~-~-~-	-~-~-~-~-~-~-~-	-	603680~Spinocerebellar ataxia 8, 608768 (3)	-	-~-	-~-	-	-	-	-~-	-	-	-~-	-	-	-	-	4*~Omphalocele-RCV000050891~Unlikely Pathogenic	-
chr13	73005122	73053409	loss	-	C13orf37(uc001viu.2)	Protein_Coding	Downstream	229086	-	-	-	-	-	-	-	-	-~-~-~-	-~-~-~-	-~-~-~-	well14511~77~51~0.0019267822736///well14512~100~4~0.0019267822736///well14513~97~44~0.0019267822736	-~-~-~-	-~-~-~-	-~-~-~-	Omphalocele~0~100~Pathogenic~classified by single submitter~RCV000050891	-~-~-~-~-~-~-~-	-~-~-~-~-~-~-~-	-	-~-	Protein of unknown function DUF3743	-~-	-~-	-	-	-	-~-	-	-	-~-	-	-	-	-	4*~Omphalocele-RCV000050891~Unlikely Pathogenic	-
chr13	84103707	84150248	loss	-	SLITRK1(uc001vlk.2)	Protein_Coding	Downstream	301096	-	-	-	-	-	-	-	-	-~-~-~-	nsv471158~45~100~0.0293453724605///dgv578e1~21~100~0.0///dgv236n27~67~100~0.00578034682081///dgv237n27~87~100~0.00642260757868///esv2751153~25~100~0.00129701686122///esv2421668~83~100~0.0202702702703///nsv517663~83~100~0.0133267522211///esv2751154~100~89~0.00129701686122///dgv579e1~100~45~0.0///nsv456040~82~76~0.000642260757868///nsv456042~100~51~0.000642260757868///esv115449~100~4~0.5///esv22417…	-~-~-~-	well14951~0~0~0.0019267822736///well14952~85~99~0.0019267822736	-~-~-~-	-~-~-~-	-~-~-~-	Omphalocele~0~100~Pathogenic~classified by single submitter~RCV000050891///Global developmental delay~0~100~Pathogenic~classified by single submitter~RCV000051379///Developmental Delay and additional significant developmental and morphological phenotypes referred for genetic testing~0~100~Pathogenic~classified by single submitter~RCV000051380	-~-~-~-~-~-~-~-	1000G_CNVnator962_3735~81~100~0.0176715176715~0.0~0.107594936709~0.0~0.0	-	137580~Tourette syndrome (2)$609678~Tourette syndrome, 137580 (3)	NULL	SLITRK1~Tourette syndrome ?(SLITRK1)$Trichotillomania(SLITRK1)$Tourette syndrome(SLITRK1)	carcinoma$NS$malignant_melanoma$glioma~22	-	-	-	-~-	-	-	-~-	-	-	GO:0007409~axonogenesis	DOID:225~syndrome$DOID:0060035~medical disorder$DOID:11119~Gilles de la Tourette syndrome$DOID:10933~obsessive-compulsive disease	4*~Omphalocele-RCV000050891~Unlikely Pathogenic	-
chr13	95955076	95983387	gain	-	ABCC4(uc001vmd.3)///ABCC4(uc010afk.2)///ABCC4(uc001vme.2)///ABCC4(uc010tih.1)///MOAT-B(uc001vmf.2)///ABCC4(uc010afl.1)///MOAT-B(uc010afm.1)	Protein_Coding///Protein_Coding///Protein_Coding///Protein_Coding///Protein_Coding///Protein_Coding///Protein_Coding	Upstream///Upstream///Upstream///Upstream///Upstream///Upstream///Upstream	1390///1390///1390///1390///1390///1390///1390	-///-///-///-///-///-///-	-///-///-///-///-///-///-	-///-///-///-///-///-///-	-///-///-///-///-///-///-	-///-///-///-///-///-///-	-///-///-///-///-///-///-	-///-///-///-///-///-///-	-///-///-///-///-///-///-	nsv456078~40~61~0.000642260757868///nsv471169~43~61~0.00225733634312///nsv517610~27~100~0.00345508390918///nsv456080~39~100~0.000642260757868///nsv826752~100~7~0.0322580645161	-~-~-~-	well15116~61~95~0.00385356454721///well15117~61~100~0.00385356454721	-~-~-~-	-~-~-~-	-~-~-~-	Developmental Delay and additional significant developmental and morphological phenotypes referred for genetic testing~0~100~Pathogenic~classified by single submitter~RCV000053719///Premature Birth~0~100~Pathogenic~classified by single submitter~RCV000053723///Developmental Delay and additional significant developmental and morphological phenotypes referred for genetic testing~0~100~Pathogenic~cl…	-~-~-~-	-~-~-~-~-~-~-~-	-~-~-~-~-~-~-~-	-	605250~-///-~-///-~-///-~-///-~-///-~-///-~-	Molecular Function: chloride channel activity (GO:0005254)~Biological Process: ion transport (GO:0006811)~Cellular Component: membrane (GO:0016020)///ABC transporter integral membrane type 1///ABC transporter integral membrane type 1///ABC transporter integral membrane type 1///Molecular Function: chloride channel activity (GO:0005254)~Biological Process: ion transport (GO:0006811)~Cellular Compo…	ABCC4~Increased promoter activity, association with(ABCC4)$Reduced function, association with(ABCC4)///ABCC4~Increased promoter activity, association with(ABCC4)$Reduced function, association with(ABCC4)///ABCC4~Increased promoter activity, association with(ABCC4)$Reduced function, association with(ABCC4)///ABCC4~Increased promoter activity, association with(ABCC4)$Reduced function, association w…	carcinoma$malignant_melanoma$glioma$primitive_neuroectodermal_tumour-medulloblastoma~26///carcinoma$malignant_melanoma$glioma$primitive_neuroectodermal_tumour-medulloblastoma~26///carcinoma$malignant_melanoma$glioma$primitive_neuroectodermal_tumour-medulloblastoma~26///carcinoma$malignant_melanoma$glioma$primitive_neuroectodermal_tumour-medulloblastoma~26///-~-///carcinoma$malignant_melanoma$glio…	Oncogene///Oncogene///Oncogene///Oncogene///-///Oncogene///-	-///-///-///-///-///-///-	-///-///-///-///-///-///-	-~-///-~-///-~-///-~-///-~-///-~-///-~-	-///-///-///-///-///-///-	-///-///-///-///-///-///-	-~-///-~-///-~-///-~-///-~-///-~-///-~-	-///-///-///-///-///-///-	ABC-family proteins mediated transport~Hemostasis~Platelet activation, signaling and aggregation~Platelet degranulation~Response to elevated platelet cytosolic Ca2+~Transmembrane transport of small molecules///ABC-family proteins mediated transport~Hemostasis~Platelet activation, signaling and aggregation~Platelet degranulation~Response to elevated platelet cytosolic Ca2+~Transmembrane transport …	GO:0006811~ion transport$GO:0008150~biological_process$GO:0055085~transmembrane transport///GO:0006811~ion transport$GO:0008150~biological_process$GO:0055085~transmembrane transport///GO:0006811~ion transport$GO:0008150~biological_process$GO:0055085~transmembrane transport///GO:0006811~ion transport$GO:0008150~biological_process$GO:0055085~transmembrane transport///-///GO:0006811~ion transport$GO…	DOID:12236~primary biliary cirrhosis$DOID:9119~acute myeloid leukemia$DOID:1037~lymphoblastic leukemia$DOID:1240~leukemia$DOID:3753~Hermanski-Pudlak syndrome$DOID:8692~myeloid leukemia$DOID:13250~diarrhea$DOID:769~neuroblastoma$DOID:0050129~secretory diarrhea$DOID:5082~liver cirrhosis$DOID:13580~cholestasis$DOID:305~carcinoma$DOID:2985~chronic rejection of renal transplant$DOID:162~cancer$DOID:22…	4*~Developmental Delay and additional significant developmental and morphological phenotypes referred for genetic testing-RCV000053719~Unlikely Pathogenic	-
chr13	104062178	104146293	loss	-	SLC10A2(uc001vpy.3)	Protein_Coding	Upstream	342983	-	-	-	-	-	-	-	-	-~-~-~-	esv225592~100~0~0.0486486486486///esv118682~100~0~0.5///esv224234~100~5~0.832432432432///nsv512334~100~3~1.0///esv224057~100~3~0.0432432432432///esv2475732~100~1~1.0///esv116224~100~2~0.833333333333///esv223955~100~1~0.345945945946///esv2130013~100~1~1.0///esv118911~100~0~0.166666666667///esv5039~100~0~1.0///esv1000181~100~0~0.333333333333///esv119234~100~0~5.33333333333///esv226183~100~0~3.02702…	-~-~-~-	-~-~-~-	-~-~-~-	-~-~-~-	-~-~-~-	Developmental Delay and additional significant developmental and morphological phenotypes referred for genetic testing~0~100~Pathogenic~classified by single submitter~RCV000051380///Developmental Delay and additional significant developmental and morphological phenotypes referred for genetic testing~0~100~Pathogenic~classified by single submitter~RCV000051418///Developmental Delay and additional …	-~-~-~-~-~-~-~-	1000G_CNVnator962_3813~100~0~0.841995841996~0.966666666667~0.974683544304~0.561264822134~0.912023460411///1000G_CNVnator962_3814~100~1~0.0831600831601~0.0~0.0~0.316205533597~0.0///1000G_CNVnator962_3815~100~0~0.776507276507~0.738095238095~0.79746835443~0.628458498024~0.900293255132///1000G_CNVnator962_3816~100~0~0.0561330561331~0.0~0.0~0.213438735178~0.0	-	601295~Bile acid malabsorption, primary (3)	Biological Process: sodium ion transport (GO:0006814)~Molecular Function: bile acid:sodium symporter activity (GO:0008508)~Cellular Component: membrane (GO:0016020)	SLC10A2~Colorectal adenoma, increased risk, assoc. with(SLC10A2)$Bile acid malabsorption, primary(SLC10A2)$Potential protein deficiency(SLC10A2)$Crohn's disease(SLC10A2)$Hypertriglyceridaemia(SLC10A2)$Impaired taurocholate transport, association with(SLC10A2)	carcinoma$malignant_melanoma~5	-	-	-	-~-	-	-	-~-	-	Bile acid and bile salt metabolism~Metabolism~Metabolism of lipids and lipoproteins~Recycling of bile acids and salts	GO:0006810~transport$GO:0006810~transport$GO:0006811~ion transport$GO:0006814~sodium ion transport$GO:0015711~organic anion transport$GO:0015721~bile acid and bile salt transport	DOID:10211~cholelithiasis$DOID:5295~intestinal disease$DOID:9256~colorectal cancer$DOID:684~hepatocellular carcinoma$DOID:2985~chronic rejection of renal transplant$DOID:1172~hyperlipoproteinemia type IV$DOID:162~cancer	4*~Developmental Delay and additional significant developmental and morphological phenotypes referred for genetic testing-RCV000051380~Unlikely Pathogenic	-
chr13	114891196	114963086	loss	-	RASA3(uc001vui.2)///RASA3(uc001vuj.2)///RASA3(uc010tkl.1)	Protein_Coding///Protein_Coding///Noncoding_RNA	N_Terminal:Upstream-Intron_1///Upstream-5UTR///Upstream-noncoding_rna	0///0///0	Partial_Deletion///-///-	-///-///-	-///-///-	-///-///-	0.0226171243942///-///-	1.0///-///-	0.0219560878244///-///-	1.0///-///-	-~-~-~-	nsv826839~21~56~0.0322580645161///nsv471177~15~37~0.00451467268623///dgv121n21~20~54~0.000987166831194///esv224160~100~3~0.0432432432432///esv115774~100~4~0.833333333333///dgv731e59~100~6~0.0810810810811///esv223826~100~3~0.340540540541///esv118982~100~7~0.166666666667///nsv512347~100~2~1.0///esv2581146~100~2~1.0///nsv820704~100~2~1.0///esv223560~100~3~0.0432432432432///esv118829~100~0~0.16666666…	-~-~-~-	well15195~2~1~0.0019267822736///well15199~5~1~0.425818882466	-~-~-~-	-~-~-~-	-~-~-~-	Developmental Delay and additional significant developmental and morphological phenotypes referred for genetic testing~0~100~Pathogenic~classified by single submitter~RCV000051380///Developmental Delay and additional significant developmental and morphological phenotypes referred for genetic testing~0~100~Pathogenic~classified by single submitter~RCV000051418///Developmental Delay and additional …	-~-~-~-~-~-~-~-	1000G_CNVnator962_3957~100~1~0.0519750519751~0.0~0.316455696203~0.0~0.0///1000G_CNVnator962_3958~100~1~0.102910602911~0.0~0.0~0.0~0.290322580645///1000G_CNVnator962_3959~100~2~0.0852390852391~0.0~0.481012658228~0.0~0.0175953079179///1000G_CNVnator962_3960~100~1~0.138253638254~0.0~0.0~0.0~0.390029325513///1000G_CNVnator962_3961~100~0~0.165280665281~0.314285714286~0.221518987342~0.229249011858~0.0/…	-	605182~-///-~-///-~-	C2 calcium-dependent membrane targeting///Molecular Function: GTPase activator activity (GO:0005096)~Cellular Component: intracellular (GO:0005622)~Biological Process: regulation of small GTPase mediated signal transduction (GO:0051056)///-	-~-///-~-///-~-	malignant_melanoma$carcinoma~15///malignant_melanoma$carcinoma~15///malignant_melanoma$carcinoma~15	-///-///-	-///-///-	-///-///-	RASA3~0.0010752688172///RASA3~0.0010752688172///RASA3~0.0010752688172	-///-///-	-///-///-	-~-///-~-///-~-	-///-///-	-///-///-	GO:0007165~signal transduction$GO:0023034~intracellular signaling pathway$GO:0051056~regulation of small GTPase mediated signal transduction///GO:0007165~signal transduction$GO:0023034~intracellular signaling pathway$GO:0051056~regulation of small GTPase mediated signal transduction///GO:0007165~signal transduction$GO:0023034~intracellular signaling pathway$GO:0051056~regulation of small GTPase m…	-///-///-	4*~Developmental Delay and additional significant developmental and morphological phenotypes referred for genetic testing-RCV000051454~Unlikely Pathogenic	-
chr13	115004914	115103529	loss	-	CDC16(uc010tkm.1)///CDC16(uc001vuk.1)///CDC16(uc001vul.1)///CDC16(uc001vum.1)///CDC16(uc001vun.1)///CDC16(uc001vuo.1)///UPF3A(uc010tkn.1)///UPF3A(uc001vup.2)///UPF3A(uc001vuq.2)///UPF3(uc001vus.2)///UPF3(uc001vur.2)///UPF3A(uc001vut.2)///UPF3A(uc001vuu.2)///ZNF828(uc010ahb.2)///ZNF828(uc001vuv.2)///ZNF828(uc010tko.1)	Protein_Coding///Protein_Coding///Protein_Coding///Protein_Coding///Protein_Coding///Protein_Coding///Protein_Coding///Protein_Coding///Protein_Coding///Noncoding_RNA///Noncoding_RNA///Protein_Coding///Protein_Coding///Protein_Coding///Protein_Coding///Protein_Coding	C_Terminal:Exon_5-Downstream///C_Terminal:Exon_5-Downstream///C_Terminal:Exon_5-Downstream///C_Terminal:Exon_5-Downstream///C_Terminal:Exon_5-Downstream///C_Terminal:Exon_5-Downstream///Whole_Deletion///Whole_Deletion///Whole_Deletion///Whole_Deletion///Whole_Deletion///Whole_Deletion///Whole_Deletion///Whole_Deletion///Whole_Deletion///Whole_Deletion	0///0///0///0///0///0///0///0///0///0///0///0///0///0///0///0	Partial_Deletion///Partial_Deletion///Partial_Deletion///Partial_Deletion///Partial_Deletion///Partial_Deletion///Deleted///Deleted///Deleted///Deleted///Deleted///Deleted///Deleted///Deleted///Deleted///Deleted	-///-///-///-///-///-///-///-///-///-///-///-///-///-///-///-	-///-///-///-///-///-///-///-///-///-///-///-///-///-///-///-	-///-///-///-///-///-///-///-///-///-///-///-///-///-///-///-	0.407228915663///0.829166666667///0.829166666667///0.974693877551///0.830897703549///0.815209125475///1.0///1.0///1.0///1.0///1.0///1.0///1.0///1.0///1.0///1.0	-///-///-///-///-///-///-///-///-///-///-///-///-///-///-///-	0.427083333333///0.822866344605///0.822866344605///0.969639468691///0.824193548387///0.808435852373///1.0///1.0///1.0///-///-///1.0///1.0///1.0///1.0///1.0	-///-///-///-///-///-///-///-///-///-///-///-///-///-///-///-	-~-~-~-	esv25715~67~100~0.0332594235033///esv117913~100~0~0.166666666667///nsv819891~100~5~0.5///esv116932~100~3~0.166666666667///esv115768~100~3~0.166666666667///nsv826841~100~1~0.0322580645161///esv118654~100~0~0.166666666667///esv115852~100~3~0.166666666667///esv116867~100~3~0.166666666667///nsv518491~100~39~0.000493583415597///nsv516205~100~13~0.00197433366239	-~-~-~-	-~-~-~-	-~-~-~-	-~-~-~-	-~-~-~-	Developmental Delay and additional significant developmental and morphological phenotypes referred for genetic testing~0~88~Pathogenic~classified by single submitter~RCV000051380///Developmental Delay and additional significant developmental and morphological phenotypes referred for genetic testing~0~89~Pathogenic~classified by single submitter~RCV000051418///Developmental Delay and additional si…	-~-~-~-~-~-~-~-	-~-~-~-~-~-~-~-	hsa-miR-548ar///hsa-miR-4502	-~-///-~-///603461~-///-~-///-~-///-~-///-~-///605530~-///-~-///-~-///-~-///-~-///605530~-///-~-///-~-///-~-	NULL///Tetratricopeptide TPR-1///Tetratricopeptide TPR-1///NULL///NULL///NULL///NULL///Regulator of nonsense-mediated decay~UPF3///NULL///-///-///NULL///NULL///NULL///NULL///NULL	-~-///-~-///-~-///-~-///-~-///-~-///-~-///-~-///-~-///-~-///-~-///-~-///-~-///-~-///-~-///-~-	carcinoma~3///carcinoma~3///carcinoma~3///carcinoma~3///carcinoma~3///carcinoma~3///carcinoma$malignant_melanoma~4///carcinoma$malignant_melanoma~4///carcinoma$malignant_melanoma~4///-~-///-~-///carcinoma$malignant_melanoma~4///carcinoma$malignant_melanoma~4///carcinoma~10///carcinoma~10///carcinoma~10	-///-///-///-///-///-///-///-///-///-///-///-///-///-///-///-	-///-///-///-///-///-///-///-///-///-///-///-///-///-///-///-	-///-///-///-///-///-///-///-///-///-///-///-///-///-///-///-	-~-///-~-///-~-///-~-///-~-///-~-///-~-///-~-///-~-///-~-///-~-///-~-///-~-///-~-///-~-///-~-	-///-///-///-///-///-///-///-///-///-///-///-///-///-///-///-	-///-///-///-///-///-///-///-///-///-///-///-///-///-///-///-	CDC16~23797736///CDC16~23797736///CDC16~23797736///CDC16~23797736///CDC16~23797736///CDC16~23797736///UPF3A~23797736///UPF3A~23797736///UPF3A~23797736///-~-///-~-///UPF3A~23797736///UPF3A~23797736///-~-///-~-///-~-	-///-///-///-///-///-///-///-///-///-///-///-///-///-///-///-	APC-Cdc20 mediated degradation of Nek2A~APC/C-mediated degradation of cell cycle proteins~APC/C:Cdc20 mediated degradation of Cyclin B~APC/C:Cdc20 mediated degradation of Securin~APC/C:Cdc20 mediated degradation of mitotic proteins~APC/C:Cdh1 mediated degradation of Cdc20 and other APC/C:Cdh1 targeted proteins in late mitosis/early G1~Activation of APC/C and APC/C:Cdc20 mediated degradation of mi…	GO:0007049~cell cycle$GO:0007067~mitosis$GO:0007088~regulation of mitosis$GO:0008283~cell proliferation$GO:0031145~anaphase-promoting complex-dependent proteasomal ubiquitin-dependent protein catabolic process$GO:0051301~cell division$GO:0051436~negative regulation of ubiquitin-protein ligase activity involved in mitotic cell cycle$GO:0051436~negative regulation of ubiquitin-protein ligase activi…	DOID:162~cancer///DOID:162~cancer///DOID:162~cancer///DOID:162~cancer///DOID:162~cancer///DOID:162~cancer///-///-///-///-///-///-///-///-///-///-	4*~Developmental Delay and additional significant developmental and morphological phenotypes referred for genetic testing-RCV000051454~Unlikely Pathogenic	-
chr14	19283777	19490178	gain	-	OR11H12(uc010tkp.1)	Protein_Coding	Whole_Amplification	0	Amplified	-	-	-	1	-	1	-	esv23873~14~100~0.0886917960089///esv33527~15~100~0.0392156862745///nsv820487~30~20~1.0///nsv9117~12~64~0.58064516129///dgv357n67~100~21~0.354838709677///dgv358n67~100~15~0.290322580645///nsv442678~100~8~N/A///nsv514723~100~1~0.0///nsv514724~100~2~0.0///nsv832729~0~0~0.347368421053	-~-~-~-	well15243~47~13~0.00385356454721///well15247~80~15~0.302504816956///well15249~42~2~0.0019267822736///well15251~100~0~0.00578034682081///well15252~100~10~0.00578034682081///well15253~100~2~0.0462427745665///well15255~100~3~0.0944123314066///well15257~100~18~0.0019267822736///well15259~100~14~0.0019267822736///well15260~100~4~0.992292870906///well15261~100~0~0.0019267822736///well15263~100~51~0.892…	-~-~-~-	-~-~-~-	-~-~-~-	Global developmental delay~19~80~Benign~classified by single submitter~RCV000052055	-~-~-~-	-~-~-~-~-~-~-~-	-~-~-~-~-~-~-~-	-	-~-	Biological Process: G-protein coupled receptor protein signaling pathway (GO:0007186)~Cellular Component: integral to membrane (GO:0016021)	-~-	carcinoma~4	-	-	-	-~-	-	-	-~-	-	-	GO:0007608~sensory perception of smell$GO:0050896~response to stimulus	-	5~Global developmental delay-RCV000052055~Bening	-
chr14	20213937	20420338	gain	-	OR4Q3(uc010tkt.1)///OR4M1(uc010tku.1)///OR4N2(uc010tkv.1)///OR4K2(uc001vwh.1)///OR4K5(uc010tkw.1)///OR4K1(uc001vwj.1)	Protein_Coding///Protein_Coding///Protein_Coding///Protein_Coding///Protein_Coding///Protein_Coding	Whole_Amplification///Whole_Amplification///Whole_Amplification///Whole_Amplification///Whole_Amplification///Whole_Amplification	0///0///0///0///0///0	Amplified///Amplified///Amplified///Amplified///Amplified///Amplified	-///-///-///-///-///-	-///-///-///-///-///-	-///-///-///-///-///-	1.0///1.0///1.0///1.0///1.0///1.0	-///-///-///-///-///-	1.0///1.0///1.0///1.0///1.0///1.0	-///-///-///-///-///-	esv23873~14~100~0.0886917960089///esv33527~15~100~0.0392156862745///nsv9117~19~100~0.58064516129///dgv599e1~23~100~0.0///nsv428292~23~100~0.0806451612903///nsv433422~17~56~0.111111111111///dgv601e1~28~100~0.0///dgv6n31~36~52~3.0///dgv24n68~30~27~0.757894736842///esv1833933~63~100~0.166666666667///dgv602e1~62~100~0.0///dgv603e1~50~100~0.0///dgv1976e188~82~100~2.5///dgv1977e188~80~46~1.0///nsv51154…	-~-~-~-	well15264~4~18~0.994219653179///well15268~81~17~0.0019267822736///well15269~86~5~0.0886319845857///well15270~100~4~0.0250481695568///well15271~100~0~0.0019267822736///well15272~100~2~0.0481695568401///well15273~100~3~0.0134874759152///well15274~100~9~0.00385356454721///well15275~100~9~0.00578034682081///well15276~100~13~0.0751445086705///well15278~100~0~0.00770712909441///well15279~100~1~0.001926…	-~-~-~-	-~-~-~-	-~-~-~-	-~-~-~-	-~-~-~-	1000G_CNVnator962_1573~44~38~0.0550935550936~0.0~0.335443037975~0.0~0.0///1000G_CNVnator962_1586~40~14~0.0696465696466~0.0~0.0~0.0~0.196480938416///1000G_CNVnator962_1587~21~5~0.0831600831601~0.0~0.0~0.316205533597~0.0///1000G_CNVnator962_1590~85~100~0.147609147609~0.390476190476~0.341772151899~0.0~0.0175953079179///1000G_CNVnator962_1594~61~18~0.0956340956341~0.0~0.0~0.363636363636~0.0///1000G_C…	-~-~-~-~-~-~-~-	-	-~-///-~-///-~-///-~-///-~-///-~-	Biological Process: G-protein coupled receptor protein signaling pathway (GO:0007186)~Cellular Component: integral to membrane (GO:0016021)///Biological Process: G-protein coupled receptor protein signaling pathway (GO:0007186)~Cellular Component: integral to membrane (GO:0016021)///Biological Process: G-protein coupled receptor protein signaling pathway (GO:0007186)~Cellular Component: integral …	-~-///-~-///-~-///-~-///-~-///-~-	NS$carcinoma~11///carcinoma~1///carcinoma$malignant_melanoma$glioma$lymphoid_neoplasm~8///carcinoma$malignant_melanoma~13///carcinoma$malignant_melanoma~9///carcinoma$malignant_melanoma$lymphoid_neoplasm~8	-///-///-///-///-///-	-///-///-///-///-///-	-///-///-///-///-///-	-~-///-~-///-~-///-~-///-~-///-~-	-///-///-///-///-///-	-///-///-///-///-///-	-~-///-~-///-~-///-~-///-~-///-~-	-///-///-///-///-///-	GPCR downstream signaling~Olfactory Signaling Pathway~Signal Transduction~Signaling by GPCR///GPCR downstream signaling~Olfactory Signaling Pathway~Signal Transduction~Signaling by GPCR///GPCR downstream signaling~Olfactory Signaling Pathway~Signal Transduction~Signaling by GPCR///GPCR downstream signaling~Olfactory Signaling Pathway~Signal Transduction~Signaling by GPCR///GPCR downstream signali…	GO:0007608~sensory perception of smell$GO:0050896~response to stimulus///GO:0007608~sensory perception of smell$GO:0050896~response to stimulus///GO:0007608~sensory perception of smell$GO:0050896~response to stimulus///GO:0007608~sensory perception of smell$GO:0050896~response to stimulus///GO:0007608~sensory perception of smell$GO:0050896~response to stimulus///GO:0007608~sensory perception of s…	-///-///-///-///-///-	-	-
chr14	20213937	20420338	gain	-	OR4Q3(uc010tkt.1)///OR4M1(uc010tku.1)///OR4N2(uc010tkv.1)///OR4K2(uc001vwh.1)///OR4K5(uc010tkw.1)///OR4K1(uc001vwj.1)	Protein_Coding///Protein_Coding///Protein_Coding///Protein_Coding///Protein_Coding///Protein_Coding	Whole_Amplification///Whole_Amplification///Whole_Amplification///Whole_Amplification///Whole_Amplification///Whole_Amplification	0///0///0///0///0///0	Amplified///Amplified///Amplified///Amplified///Amplified///Amplified	-///-///-///-///-///-	-///-///-///-///-///-	-///-///-///-///-///-	1.0///1.0///1.0///1.0///1.0///1.0	-///-///-///-///-///-	1.0///1.0///1.0///1.0///1.0///1.0	-///-///-///-///-///-	esv23873~14~100~0.0886917960089///esv33527~15~100~0.0392156862745///nsv9117~19~100~0.58064516129///dgv599e1~23~100~0.0///nsv428292~23~100~0.0806451612903///nsv433422~17~56~0.111111111111///dgv601e1~28~100~0.0///dgv6n31~36~52~3.0///dgv24n68~30~27~0.757894736842///esv1833933~63~100~0.166666666667///dgv602e1~62~100~0.0///dgv603e1~50~100~0.0///dgv1976e188~82~100~2.5///dgv1977e188~80~46~1.0///nsv51154…	-~-~-~-	well15264~4~18~0.994219653179///well15268~81~17~0.0019267822736///well15269~86~5~0.0886319845857///well15270~100~4~0.0250481695568///well15271~100~0~0.0019267822736///well15272~100~2~0.0481695568401///well15273~100~3~0.0134874759152///well15274~100~9~0.00385356454721///well15275~100~9~0.00578034682081///well15276~100~13~0.0751445086705///well15278~100~0~0.00770712909441///well15279~100~1~0.001926…	-~-~-~-	-~-~-~-	-~-~-~-	-~-~-~-	-~-~-~-	1000G_CNVnator962_1573~44~38~0.0550935550936~0.0~0.335443037975~0.0~0.0///1000G_CNVnator962_1586~40~14~0.0696465696466~0.0~0.0~0.0~0.196480938416///1000G_CNVnator962_1587~21~5~0.0831600831601~0.0~0.0~0.316205533597~0.0///1000G_CNVnator962_1590~85~100~0.147609147609~0.390476190476~0.341772151899~0.0~0.0175953079179///1000G_CNVnator962_1594~61~18~0.0956340956341~0.0~0.0~0.363636363636~0.0///1000G_C…	-~-~-~-~-~-~-~-	-	-~-///-~-///-~-///-~-///-~-///-~-	Biological Process: G-protein coupled receptor protein signaling pathway (GO:0007186)~Cellular Component: integral to membrane (GO:0016021)///Biological Process: G-protein coupled receptor protein signaling pathway (GO:0007186)~Cellular Component: integral to membrane (GO:0016021)///Biological Process: G-protein coupled receptor protein signaling pathway (GO:0007186)~Cellular Component: integral …	-~-///-~-///-~-///-~-///-~-///-~-	NS$carcinoma~11///carcinoma~1///carcinoma$malignant_melanoma$glioma$lymphoid_neoplasm~8///carcinoma$malignant_melanoma~13///carcinoma$malignant_melanoma~9///carcinoma$malignant_melanoma$lymphoid_neoplasm~8	-///-///-///-///-///-	-///-///-///-///-///-	-///-///-///-///-///-	-~-///-~-///-~-///-~-///-~-///-~-	-///-///-///-///-///-	-///-///-///-///-///-	-~-///-~-///-~-///-~-///-~-///-~-	-///-///-///-///-///-	GPCR downstream signaling~Olfactory Signaling Pathway~Signal Transduction~Signaling by GPCR///GPCR downstream signaling~Olfactory Signaling Pathway~Signal Transduction~Signaling by GPCR///GPCR downstream signaling~Olfactory Signaling Pathway~Signal Transduction~Signaling by GPCR///GPCR downstream signaling~Olfactory Signaling Pathway~Signal Transduction~Signaling by GPCR///GPCR downstream signali…	GO:0007608~sensory perception of smell$GO:0050896~response to stimulus///GO:0007608~sensory perception of smell$GO:0050896~response to stimulus///GO:0007608~sensory perception of smell$GO:0050896~response to stimulus///GO:0007608~sensory perception of smell$GO:0050896~response to stimulus///GO:0007608~sensory perception of smell$GO:0050896~response to stimulus///GO:0007608~sensory perception of s…	-///-///-///-///-///-	-	-
chr14	20213937	20420338	gain	-	OR4Q3(uc010tkt.1)///OR4M1(uc010tku.1)///OR4N2(uc010tkv.1)///OR4K2(uc001vwh.1)///OR4K5(uc010tkw.1)///OR4K1(uc001vwj.1)	Protein_Coding///Protein_Coding///Protein_Coding///Protein_Coding///Protein_Coding///Protein_Coding	Whole_Amplification///Whole_Amplification///Whole_Amplification///Whole_Amplification///Whole_Amplification///Whole_Amplification	0///0///0///0///0///0	Amplified///Amplified///Amplified///Amplified///Amplified///Amplified	-///-///-///-///-///-	-///-///-///-///-///-	-///-///-///-///-///-	1.0///1.0///1.0///1.0///1.0///1.0	-///-///-///-///-///-	1.0///1.0///1.0///1.0///1.0///1.0	-///-///-///-///-///-	esv23873~14~100~0.0886917960089///esv33527~15~100~0.0392156862745///nsv9117~19~100~0.58064516129///dgv599e1~23~100~0.0///nsv428292~23~100~0.0806451612903///nsv433422~17~56~0.111111111111///dgv601e1~28~100~0.0///dgv6n31~36~52~3.0///dgv24n68~30~27~0.757894736842///esv1833933~63~100~0.166666666667///dgv602e1~62~100~0.0///dgv603e1~50~100~0.0///dgv1976e188~82~100~2.5///dgv1977e188~80~46~1.0///nsv51154…	-~-~-~-	well15264~4~18~0.994219653179///well15268~81~17~0.0019267822736///well15269~86~5~0.0886319845857///well15270~100~4~0.0250481695568///well15271~100~0~0.0019267822736///well15272~100~2~0.0481695568401///well15273~100~3~0.0134874759152///well15274~100~9~0.00385356454721///well15275~100~9~0.00578034682081///well15276~100~13~0.0751445086705///well15278~100~0~0.00770712909441///well15279~100~1~0.001926…	-~-~-~-	-~-~-~-	-~-~-~-	-~-~-~-	-~-~-~-	1000G_CNVnator962_1573~44~38~0.0550935550936~0.0~0.335443037975~0.0~0.0///1000G_CNVnator962_1586~40~14~0.0696465696466~0.0~0.0~0.0~0.196480938416///1000G_CNVnator962_1587~21~5~0.0831600831601~0.0~0.0~0.316205533597~0.0///1000G_CNVnator962_1590~85~100~0.147609147609~0.390476190476~0.341772151899~0.0~0.0175953079179///1000G_CNVnator962_1594~61~18~0.0956340956341~0.0~0.0~0.363636363636~0.0///1000G_C…	-~-~-~-~-~-~-~-	-	-~-///-~-///-~-///-~-///-~-///-~-	Biological Process: G-protein coupled receptor protein signaling pathway (GO:0007186)~Cellular Component: integral to membrane (GO:0016021)///Biological Process: G-protein coupled receptor protein signaling pathway (GO:0007186)~Cellular Component: integral to membrane (GO:0016021)///Biological Process: G-protein coupled receptor protein signaling pathway (GO:0007186)~Cellular Component: integral …	-~-///-~-///-~-///-~-///-~-///-~-	NS$carcinoma~11///carcinoma~1///carcinoma$malignant_melanoma$glioma$lymphoid_neoplasm~8///carcinoma$malignant_melanoma~13///carcinoma$malignant_melanoma~9///carcinoma$malignant_melanoma$lymphoid_neoplasm~8	-///-///-///-///-///-	-///-///-///-///-///-	-///-///-///-///-///-	-~-///-~-///-~-///-~-///-~-///-~-	-///-///-///-///-///-	-///-///-///-///-///-	-~-///-~-///-~-///-~-///-~-///-~-	-///-///-///-///-///-	GPCR downstream signaling~Olfactory Signaling Pathway~Signal Transduction~Signaling by GPCR///GPCR downstream signaling~Olfactory Signaling Pathway~Signal Transduction~Signaling by GPCR///GPCR downstream signaling~Olfactory Signaling Pathway~Signal Transduction~Signaling by GPCR///GPCR downstream signaling~Olfactory Signaling Pathway~Signal Transduction~Signaling by GPCR///GPCR downstream signali…	GO:0007608~sensory perception of smell$GO:0050896~response to stimulus///GO:0007608~sensory perception of smell$GO:0050896~response to stimulus///GO:0007608~sensory perception of smell$GO:0050896~response to stimulus///GO:0007608~sensory perception of smell$GO:0050896~response to stimulus///GO:0007608~sensory perception of smell$GO:0050896~response to stimulus///GO:0007608~sensory perception of s…	-///-///-///-///-///-	-	-
chr14	20213937	20425051	gain	-	OR4Q3(uc010tkt.1)///OR4M1(uc010tku.1)///OR4N2(uc010tkv.1)///OR4K2(uc001vwh.1)///OR4K5(uc010tkw.1)///OR4K1(uc001vwj.1)	Protein_Coding///Protein_Coding///Protein_Coding///Protein_Coding///Protein_Coding///Protein_Coding	Whole_Amplification///Whole_Amplification///Whole_Amplification///Whole_Amplification///Whole_Amplification///Whole_Amplification	0///0///0///0///0///0	Amplified///Amplified///Amplified///Amplified///Amplified///Amplified	-///-///-///-///-///-	-///-///-///-///-///-	-///-///-///-///-///-	1.0///1.0///1.0///1.0///1.0///1.0	-///-///-///-///-///-	1.0///1.0///1.0///1.0///1.0///1.0	-///-///-///-///-///-	esv23873~14~100~0.0886917960089///esv33527~16~99~0.0392156862745///nsv9117~19~100~0.58064516129///dgv599e1~23~100~0.0///nsv428292~23~100~0.0806451612903///nsv433422~17~55~0.111111111111///dgv601e1~29~100~0.0///dgv6n31~36~51~3.0///dgv24n68~30~27~0.757894736842///esv1833933~64~100~0.166666666667///dgv602e1~64~100~0.0///dgv603e1~51~100~0.0///dgv1976e188~84~100~2.5///dgv1977e188~80~45~1.0///nsv511546…	-~-~-~-	well15264~4~18~0.994219653179///well15268~81~17~0.0019267822736///well15269~86~5~0.0886319845857///well15270~100~4~0.0250481695568///well15271~100~0~0.0019267822736///well15272~100~2~0.0481695568401///well15273~100~3~0.0134874759152///well15274~100~9~0.00385356454721///well15275~100~9~0.00578034682081///well15276~100~13~0.0751445086705///well15278~100~0~0.00770712909441///well15279~100~1~0.001926…	-~-~-~-	-~-~-~-	-~-~-~-	-~-~-~-	-~-~-~-	1000G_CNVnator962_1573~44~37~0.0550935550936~0.0~0.335443037975~0.0~0.0///1000G_CNVnator962_1586~40~14~0.0696465696466~0.0~0.0~0.0~0.196480938416///1000G_CNVnator962_1587~21~5~0.0831600831601~0.0~0.0~0.316205533597~0.0///1000G_CNVnator962_1590~86~99~0.147609147609~0.390476190476~0.341772151899~0.0~0.0175953079179///1000G_CNVnator962_1594~61~18~0.0956340956341~0.0~0.0~0.363636363636~0.0///1000G_CN…	-~-~-~-~-~-~-~-	-	-~-///-~-///-~-///-~-///-~-///-~-	Biological Process: G-protein coupled receptor protein signaling pathway (GO:0007186)~Cellular Component: integral to membrane (GO:0016021)///Biological Process: G-protein coupled receptor protein signaling pathway (GO:0007186)~Cellular Component: integral to membrane (GO:0016021)///Biological Process: G-protein coupled receptor protein signaling pathway (GO:0007186)~Cellular Component: integral …	-~-///-~-///-~-///-~-///-~-///-~-	NS$carcinoma~11///carcinoma~1///carcinoma$malignant_melanoma$glioma$lymphoid_neoplasm~8///carcinoma$malignant_melanoma~13///carcinoma$malignant_melanoma~9///carcinoma$malignant_melanoma$lymphoid_neoplasm~8	-///-///-///-///-///-	-///-///-///-///-///-	-///-///-///-///-///-	-~-///-~-///-~-///-~-///-~-///-~-	-///-///-///-///-///-	-///-///-///-///-///-	-~-///-~-///-~-///-~-///-~-///-~-	-///-///-///-///-///-	GPCR downstream signaling~Olfactory Signaling Pathway~Signal Transduction~Signaling by GPCR///GPCR downstream signaling~Olfactory Signaling Pathway~Signal Transduction~Signaling by GPCR///GPCR downstream signaling~Olfactory Signaling Pathway~Signal Transduction~Signaling by GPCR///GPCR downstream signaling~Olfactory Signaling Pathway~Signal Transduction~Signaling by GPCR///GPCR downstream signali…	GO:0007608~sensory perception of smell$GO:0050896~response to stimulus///GO:0007608~sensory perception of smell$GO:0050896~response to stimulus///GO:0007608~sensory perception of smell$GO:0050896~response to stimulus///GO:0007608~sensory perception of smell$GO:0050896~response to stimulus///GO:0007608~sensory perception of smell$GO:0050896~response to stimulus///GO:0007608~sensory perception of s…	-///-///-///-///-///-	-	-
chr14	20263425	20420338	gain	-	OR4N2(uc010tkv.1)///OR4K2(uc001vwh.1)///OR4K5(uc010tkw.1)///OR4K1(uc001vwj.1)	Protein_Coding///Protein_Coding///Protein_Coding///Protein_Coding	Whole_Amplification///Whole_Amplification///Whole_Amplification///Whole_Amplification	0///0///0///0	Amplified///Amplified///Amplified///Amplified	-///-///-///-	-///-///-///-	-///-///-///-	1.0///1.0///1.0///1.0	-///-///-///-	1.0///1.0///1.0///1.0	-///-///-///-	esv23873~11~100~0.0886917960089///esv33527~12~100~0.0392156862745///nsv9117~14~100~0.58064516129///dgv599e1~17~100~0.0///nsv428292~17~100~0.0806451612903///nsv433422~10~43~0.111111111111///dgv601e1~21~100~0.0///dgv6n31~19~38~3.0///dgv24n68~4~5~0.757894736842///esv1833933~48~100~0.166666666667///dgv602e1~47~100~0.0///dgv603e1~38~100~0.0///dgv1976e188~62~100~2.5///dgv1977e188~38~29~1.0///nsv511546~…	-~-~-~-	well15288~44~6~0.00770712909441///well15290~4~0~0.0019267822736///well15291~61~5~0.0366088631985///well15292~66~6~0.333333333333///well15293~72~9~0.410404624277///well15294~84~19~0.0366088631985///well15295~92~41~0.333333333333///well15296~93~46~0.0481695568401///well15297~100~40~0.44894026975///well15298~100~45~0.206165703276///well15299~100~2~0.0019267822736///well15300~100~34~0.111753371869///…	-~-~-~-	-~-~-~-	-~-~-~-	-~-~-~-	-~-~-~-	1000G_CNVnator962_1573~16~18~0.0550935550936~0.0~0.335443037975~0.0~0.0///1000G_CNVnator962_1590~64~100~0.147609147609~0.390476190476~0.341772151899~0.0~0.0175953079179///1000G_CNVnator962_1595~50~48~0.326403326403~0.0~0.322784810127~0.0~0.771260997067///1000G_CNVnator962_1596~38~29~0.165280665281~0.37619047619~0.0~0.316205533597~0.0///1000G_CNVnator962_1598~78~85~0.0800415800416~0.0~0.0~0.304347…	-~-~-~-~-~-~-~-	-	-~-///-~-///-~-///-~-	Biological Process: G-protein coupled receptor protein signaling pathway (GO:0007186)~Cellular Component: integral to membrane (GO:0016021)///Biological Process: G-protein coupled receptor protein signaling pathway (GO:0007186)~Cellular Component: integral to membrane (GO:0016021)///Biological Process: G-protein coupled receptor protein signaling pathway (GO:0007186)~Cellular Component: integral …	-~-///-~-///-~-///-~-	carcinoma$malignant_melanoma$glioma$lymphoid_neoplasm~8///carcinoma$malignant_melanoma~13///carcinoma$malignant_melanoma~9///carcinoma$malignant_melanoma$lymphoid_neoplasm~8	-///-///-///-	-///-///-///-	-///-///-///-	-~-///-~-///-~-///-~-	-///-///-///-	-///-///-///-	-~-///-~-///-~-///-~-	-///-///-///-	GPCR downstream signaling~Olfactory Signaling Pathway~Signal Transduction~Signaling by GPCR///GPCR downstream signaling~Olfactory Signaling Pathway~Signal Transduction~Signaling by GPCR///GPCR downstream signaling~Olfactory Signaling Pathway~Signal Transduction~Signaling by GPCR///GPCR downstream signaling~Olfactory Signaling Pathway~Signal Transduction~Signaling by GPCR	GO:0007608~sensory perception of smell$GO:0050896~response to stimulus///GO:0007608~sensory perception of smell$GO:0050896~response to stimulus///GO:0007608~sensory perception of smell$GO:0050896~response to stimulus///GO:0007608~sensory perception of smell$GO:0050896~response to stimulus	-///-///-///-	-	-
chr14	21358155	21405885	gain	-	RNASE3(uc001vyj.2)///RNASE2(uc010aif.2)	Protein_Coding///Protein_Coding	Whole_Amplification///Upstream-5UTR	0///0	Amplified///-	-///-	-///-	-///-	1.0///-	-///-	1.0///-	-///-	dgv607e1~18~100~0.0///nsv428293~15~100~0.0161290322581///dgv608e1~30~100~0.0///nsv832740~22~100~0.0105263157895///nsv9121~56~100~0.0967741935484///nsv817619~67~100~0.00892857142857///nsv517174~61~100~0.00148075024679///dgv363n67~59~100~0.0967741935484///nsv442680~79~100~N/A///esv2421825~66~100~0.0135135135135///dgv609e1~75~32~0.0///essv941~59~100~0.0///nsv514731~87~90~0.0///nsv826878~100~1~0.0322…	-~-~-~-	well15331~76~100~0.00963391136802	-~-~-~-	-~-~-~-	-~-~-~-	Intellectual functioning disability~0~100~Pathogenic~classified by single submitter~RCV000053803///Abnormality of the ear~3~100~Pathogenic~classified by single submitter~RCV000053804///Developmental Delay and additional significant developmental and morphological phenotypes referred for genetic testing~0~100~Pathogenic~classified by single submitter~RCV000053806///Cleft palate, isolated~1~100~Pat…	-~-~-~-	-~-~-~-~-~-~-~-	-~-~-~-~-~-~-~-	-	131398~-///-~-	Molecular Function: nucleic acid binding (GO:0003676)~Molecular Function: pancreatic ribonuclease activity (GO:0004522)///Molecular Function: nucleic acid binding (GO:0003676)~Molecular Function: pancreatic ribonuclease activity (GO:0004522)	RNASE3~Expression of allergic symptoms, association with(RNASE3)$Lower cellular ECP content, association with(RNASE3)///-~-	carcinoma~1///carcinoma~4	-///-	-///-	-///-	-~-///-~-	-///-	-///-	-~-///-~-	DB01411~DB02098~DB04272///DB03431~DB01812~DB02098	-///-	GO:0006401~RNA catabolic process$GO:0042742~defense response to bacterium///GO:0006401~RNA catabolic process$GO:0006935~chemotaxis	DOID:11963~esophagitis$DOID:1936~atherosclerosis$DOID:3049~Churg-Strauss syndrome$DOID:2723~dermatitis$DOID:3083~chronic obstructive pulmonary disease$DOID:3310~atopic dermatitis$DOID:13922~eosinophilic esophagitis$DOID:10754~otitis media$DOID:3082~interstitial lung disease$DOID:4483~rhinitis$DOID:2985~chronic rejection of renal transplant$DOID:4481~allergic rhinitis$DOID:850~lung disease$DOID:12…	3~RNASE3~Predicted Pathogenic	-
chr14	21358155	21421088	gain	-	RNASE3(uc001vyj.2)///RNASE2(uc010aif.2)	Protein_Coding///Protein_Coding	Whole_Amplification///Upstream-5UTR	0///0	Amplified///-	-///-	-///-	-///-	1.0///-	-///-	1.0///-	-///-	dgv607e1~24~100~0.0///nsv428293~19~100~0.0161290322581///dgv608e1~39~100~0.0///nsv832740~29~100~0.0105263157895///nsv9121~74~100~0.0967741935484///nsv817619~78~88~0.00892857142857///nsv517174~80~100~0.00148075024679///dgv363n67~78~100~0.0967741935484///nsv442680~85~82~N/A///esv2421825~88~100~0.0135135135135///dgv609e1~75~24~0.0///essv941~78~100~0.0///nsv514731~100~77~0.0///nsv826878~100~0~0.03225…	-~-~-~-	well15331~90~88~0.00963391136802///well15333~100~3~0.00963391136802	-~-~-~-	-~-~-~-	-~-~-~-	Intellectual functioning disability~0~100~Pathogenic~classified by single submitter~RCV000053803///Abnormality of the ear~5~100~Pathogenic~classified by single submitter~RCV000053804///Developmental Delay and additional significant developmental and morphological phenotypes referred for genetic testing~0~100~Pathogenic~classified by single submitter~RCV000053806///Cleft palate, isolated~1~100~Pat…	-~-~-~-	-~-~-~-~-~-~-~-	-~-~-~-~-~-~-~-	-	131398~-///-~-	Molecular Function: nucleic acid binding (GO:0003676)~Molecular Function: pancreatic ribonuclease activity (GO:0004522)///Molecular Function: nucleic acid binding (GO:0003676)~Molecular Function: pancreatic ribonuclease activity (GO:0004522)	RNASE3~Expression of allergic symptoms, association with(RNASE3)$Lower cellular ECP content, association with(RNASE3)///-~-	carcinoma~1///carcinoma~4	-///-	-///-	-///-	-~-///-~-	-///-	-///-	-~-///-~-	DB01411~DB02098~DB04272///DB03431~DB01812~DB02098	-///-	GO:0006401~RNA catabolic process$GO:0042742~defense response to bacterium///GO:0006401~RNA catabolic process$GO:0006935~chemotaxis	DOID:11963~esophagitis$DOID:1936~atherosclerosis$DOID:3049~Churg-Strauss syndrome$DOID:2723~dermatitis$DOID:3083~chronic obstructive pulmonary disease$DOID:3310~atopic dermatitis$DOID:13922~eosinophilic esophagitis$DOID:10754~otitis media$DOID:3082~interstitial lung disease$DOID:4483~rhinitis$DOID:2985~chronic rejection of renal transplant$DOID:4481~allergic rhinitis$DOID:850~lung disease$DOID:12…	3~RNASE3~Predicted Pathogenic	-
chr14	21360216	21405885	gain	-	RNASE3(uc001vyj.2)///RNASE2(uc010aif.2)	Protein_Coding///Protein_Coding	C_Terminal:Exon_2-Downstream///Upstream-5UTR	0///0	Partial_Amplification///-	-///-	-///-	-///-	0.238636363636///-	-///-	0.231884057971///-	-///-	dgv607e1~17~100~0.0///nsv428293~14~100~0.0161290322581///dgv608e1~28~100~0.0///nsv832740~21~100~0.0105263157895///nsv9121~53~100~0.0967741935484///nsv817619~64~100~0.00892857142857///nsv517174~58~100~0.00148075024679///dgv363n67~57~100~0.0967741935484///nsv442680~75~100~N/A///esv2421825~63~100~0.0135135135135///dgv609e1~65~29~0.0///essv941~56~100~0.0///nsv514731~87~94~0.0///nsv826878~100~1~0.0322…	-~-~-~-	well15331~73~100~0.00963391136802	-~-~-~-	-~-~-~-	-~-~-~-	Intellectual functioning disability~0~100~Pathogenic~classified by single submitter~RCV000053803///Abnormality of the ear~3~100~Pathogenic~classified by single submitter~RCV000053804///Developmental Delay and additional significant developmental and morphological phenotypes referred for genetic testing~0~100~Pathogenic~classified by single submitter~RCV000053806///Cleft palate, isolated~1~100~Pat…	-~-~-~-	-~-~-~-~-~-~-~-	-~-~-~-~-~-~-~-	-	131398~-///-~-	Molecular Function: nucleic acid binding (GO:0003676)~Molecular Function: pancreatic ribonuclease activity (GO:0004522)///Molecular Function: nucleic acid binding (GO:0003676)~Molecular Function: pancreatic ribonuclease activity (GO:0004522)	RNASE3~Expression of allergic symptoms, association with(RNASE3)$Lower cellular ECP content, association with(RNASE3)///-~-	carcinoma~1///carcinoma~4	-///-	-///-	-///-	-~-///-~-	-///-	-///-	-~-///-~-	DB01411~DB02098~DB04272///DB03431~DB01812~DB02098	-///-	GO:0006401~RNA catabolic process$GO:0042742~defense response to bacterium///GO:0006401~RNA catabolic process$GO:0006935~chemotaxis	DOID:11963~esophagitis$DOID:1936~atherosclerosis$DOID:3049~Churg-Strauss syndrome$DOID:2723~dermatitis$DOID:3083~chronic obstructive pulmonary disease$DOID:3310~atopic dermatitis$DOID:13922~eosinophilic esophagitis$DOID:10754~otitis media$DOID:3082~interstitial lung disease$DOID:4483~rhinitis$DOID:2985~chronic rejection of renal transplant$DOID:4481~allergic rhinitis$DOID:850~lung disease$DOID:12…	4~RNASE3~Unlikely Pathogenic	-
chr14	24453366	24484060	loss	-	DHRS4(uc001wlc.3)///DHRS4L2(uc001wld.3)///DHRS4L2(uc001wle.3)///DHRS4L2(uc001wlf.2)///SCAD-SRL(uc001wlg.3)///SCAD-SRL(uc001wlh.3)///DHRS4(uc010tnt.1)///DHRS4L2(uc001wli.3)///DHRS4L2(uc010alb.2)	Protein_Coding///Protein_Coding///Protein_Coding///Noncoding_RNA///Noncoding_RNA///Noncoding_RNA///Protein_Coding///Protein_Coding///Protein_Coding	C_Terminal:Intron_6-Downstream///C_Terminal:Intron_3-Downstream///C_Terminal:Intron_3-Downstream///noncoding_rna-Downstream///noncoding_rna-Downstream///noncoding_rna-Downstream///Whole_Deletion///Whole_Deletion///Whole_Deletion	0///0///0///0///0///0///0///0///0	Partial_Deletion///Partial_Deletion///Partial_Deletion///-///-///-///Deleted///Deleted///Deleted	-///-///-///-///-///-///-///-///-	-///-///-///-///-///-///-///-///-	-///-///-///-///-///-///-///-///-	0.191836734694///0.222222222222///0.28313253012///-///-///-///1.0///1.0///1.0	-///-///-///-///-///-///-///-///-	0.204301075269///0.280423280423///0.295336787565///-///-///-///1.0///1.0///1.0	-///-///-///-///-///-///-///-///-	-~-~-~-	esv120518~6~100~0.166666666667///nsv1217~27~100~2.11111111111///nsv89~31~71~1.0///esv229502~4~4~0.0864864864865///nsv9124~42~69~0.0322580645161///nsv511030~49~100~0.0///esv2421714~55~100~0.027027027027///esv33403~40~100~0.0588235294118///dgv5418e59~51~80~0.666666666667///nsv512352~71~100~1.0///dgv5419e59~71~50~0.5///esv119886~83~79~0.166666666667///esv229901~100~2~0.0108108108108///nsv826901~52~8…	-~-~-~-	well15457~88~34~0.0385356454721///well15459~100~45~0.0867052023121///well15460~100~19~0.0019267822736///well15462~75~19~0.0269749518304	-~-~-~-	-~-~-~-	-~-~-~-	Developmental Delay and additional significant developmental and morphological phenotypes referred for genetic testing~0~100~Pathogenic~classified by single submitter~RCV000051484///Global developmental delay~0~100~Pathogenic~classified by single submitter~RCV000051485///Developmental Delay and additional significant developmental and morphological phenotypes referred for genetic testing~0~100~Pa…	-~-~-~-~-~-~-~-	1000G_CNVnator962_4002~100~8~0.404365904366~0.37619047619~0.20253164557~0.810276679842~0.214076246334///1000G_CNVnator962_4003~100~4~0.0987525987526~0.319047619048~0.177215189873~0.0~0.0	-	-~-///-~-///-~-///-~-///-~-///-~-///-~-///-~-///-~-	NULL///NULL///NULL///-///-///-///NULL///NULL///NULL	-~-///-~-///-~-///-~-///-~-///-~-///-~-///-~-///-~-	carcinoma~2///carcinoma~4///carcinoma~4///carcinoma~4///-~-///-~-///carcinoma~2///carcinoma~4///carcinoma~4	-///-///-///-///-///-///-///-///-	-///-///-///-///-///-///-///-///-	-///-///-///-///-///-///-///-///-	-~-///-~-///-~-///-~-///-~-///-~-///-~-///-~-///-~-	-///-///-///-///-///-///-///-///-	-///-///-///-///-///-///-///-///-	-~-///-~-///-~-///-~-///-~-///-~-///-~-///-~-///-~-	DB00162///DB04200~DB01907///DB04200~DB01907///DB04200~DB01907///-///-///DB00162///DB04200~DB01907///DB04200~DB01907	-///-///-///-///-///-///-///-///-	GO:0055114~oxidation reduction///GO:0055114~oxidation reduction///GO:0055114~oxidation reduction///GO:0055114~oxidation reduction///-///-///GO:0055114~oxidation reduction///GO:0055114~oxidation reduction///GO:0055114~oxidation reduction	DOID:1749~squamous cell carcinoma$DOID:305~carcinoma///-///-///-///-///-///DOID:1749~squamous cell carcinoma$DOID:305~carcinoma///-///-	4*~Developmental Delay and additional significant developmental and morphological phenotypes referred for genetic testing-RCV000051484~Unlikely Pathogenic	-
chr14	27482169	27517393	loss	-	BC148262(uc010amc.1)	Noncoding_RNA	Downstream	273813	-	-	-	-	-	-	-	-	-~-~-~-	nsv520192~12~16~0.000493583415597///nsv832753~22~100~0.0105263157895///nsv456171~100~16~0.000642260757868///nsv520542~100~16~0.000987166831194	-~-~-~-	-~-~-~-	-~-~-~-	-~-~-~-	-~-~-~-	Developmental Delay and additional significant developmental and morphological phenotypes referred for genetic testing~0~100~Pathogenic~classified by single submitter~RCV000051484///Global developmental delay~0~100~Pathogenic~classified by single submitter~RCV000051485///Developmental Delay and additional significant developmental and morphological phenotypes referred for genetic testing~0~100~Pa…	-~-~-~-~-~-~-~-	-~-~-~-~-~-~-~-	-	-~-	-	-~-	-~-	-	-	-	-~-	-	-	-~-	-	-	-	-	4*~Developmental Delay and additional significant developmental and morphological phenotypes referred for genetic testing-RCV000051484~Unlikely Pathogenic	-
chr14	40934527	41298408	loss	-	BX248273(uc001wvl.1)	Noncoding_RNA	Upstream	125508	-	-	-	-	-	-	-	-	-~-~-~-	nsv528830~27~8~0.000493583415597///nsv456216~72~3~0.000642260757868///esv119491~100~0~0.166666666667///esv119965~100~0~0.166666666667///esv121266~100~0~0.166666666667///esv122024~100~0~0.166666666667///esv119820~100~7~0.166666666667///nsv456217~100~6~0.000642260757868///nsv470632~100~9~0.00225733634312///dgv5439e59~100~0~0.333333333333///esv122567~100~0~1.0///esv120862~100~0~0.166666666667///esv1…	-~-~-~-	-~-~-~-	-~-~-~-	-~-~-~-	-~-~-~-	Global developmental delay~1~100~Pathogenic~classified by single submitter~RCV000051485///Developmental Delay and additional significant developmental and morphological phenotypes referred for genetic testing~1~100~Pathogenic~classified by single submitter~RCV000051490///Developmental Delay and additional significant developmental and morphological phenotypes referred for genetic testing~7~100~Pa…	-~-~-~-~-~-~-~-	-~-~-~-~-~-~-~-	-	-~-	-	-~-	-~-	-	-	-	-~-	-	-	-~-	-	-	-	-	4*~Corpus callosum agenesis-RCV000051518~Unlikely Pathogenic	-
chr14	43220835	43854103	loss	-	LRFN5(uc001wvm.2)///LRFN5(uc010ana.2)	Protein_Coding///Protein_Coding	Downstream///Downstream	847086///847086	-///-	-///-	-///-	-///-	-///-	-///-	-///-	-///-	-~-~-~-	esv227717~100~0~0.0108108108108///esv119553~100~0~0.166666666667///esv229526~100~0~0.210810810811///esv228959~100~0~0.0108108108108///dgv136n21~100~0~0.000987166831194///nsv519996~100~0~0.000493583415597///esv120269~100~3~0.166666666667///nsv523273~100~0~0.000493583415597///esv122579~100~0~1.33333333333///esv229979~100~0~0.345945945946///esv121432~100~0~0.166666666667///esv122402~100~0~0.5///esv1…	-~-~-~-	well15566~100~2~0.0789980732177	-~-~-~-	-~-~-~-	-~-~-~-	Global developmental delay~2~100~Pathogenic~classified by single submitter~RCV000051485///Developmental Delay and additional significant developmental and morphological phenotypes referred for genetic testing~47~77~Uncertain significance~classified by single submitter~RCV000051946	-~-~-~-~-~-~-~-	1000G_CNVnator962_4088~100~0~0.031185031185~0.0~0.189873417722~0.0~0.0///1000G_CNVnator962_4089~100~1~0.0426195426195~0.0~0.0~0.162055335968~0.0	-	612811~-///-~-	NULL///NULL	-~-///-~-	NS$carcinoma$glioma~29///NS$carcinoma$glioma~29	-///-	-///-	-///-	-~-///-~-	-///-	-///-	-~-///-~-	-///-	-///-	-///-	-///-	4*~Global developmental delay-RCV000051485~Unlikely Pathogenic	-
chr14	43829964	44246488	gain	-	FSCB(uc001wvn.2)	Protein_Coding	Downstream	726867	-	-	-	-	-	-	-	-	esv2422268~54~69~0.00552486187845///nsv470636~29~3~0.00225733634312///nsv515592~91~100~0.00444225074038///dgv248n27~94~100~0.00256904303147///esv2751276~93~100~0.00129701686122///nsv470637~100~12~0.00225733634312///nsv832783~100~38~0.0105263157895///nsv832784~94~26~0.0210526315789///nsv456254~5~10~0.000642260757868	-~-~-~-	well15568~98~100~0.0019267822736	-~-~-~-	-~-~-~-	-~-~-~-	Coarse facial features~2~100~Pathogenic~classified by single submitter~RCV000052292///Developmental Delay and additional significant developmental and morphological phenotypes referred for genetic testing~50~93~Uncertain significance~classified by single submitter~RCV000050345	-~-~-~-	-~-~-~-~-~-~-~-	-~-~-~-~-~-~-~-	-	611779~-	NULL	-~-	carcinoma$glioma~22	-	-	-	-~-	-	-	-~-	-	-	GO:0018105~peptidyl-serine phosphorylation	-	4*~Coarse facial features-RCV000052292~Unlikely Pathogenic	-
chr14	43829964	44246488	gain	-	FSCB(uc001wvn.2)	Protein_Coding	Downstream	726867	-	-	-	-	-	-	-	-	esv2422268~54~69~0.00552486187845///nsv470636~29~3~0.00225733634312///nsv515592~91~100~0.00444225074038///dgv248n27~94~100~0.00256904303147///esv2751276~93~100~0.00129701686122///nsv470637~100~12~0.00225733634312///nsv832783~100~38~0.0105263157895///nsv832784~94~26~0.0210526315789///nsv456254~5~10~0.000642260757868	-~-~-~-	well15568~98~100~0.0019267822736	-~-~-~-	-~-~-~-	-~-~-~-	Coarse facial features~2~100~Pathogenic~classified by single submitter~RCV000052292///Developmental Delay and additional significant developmental and morphological phenotypes referred for genetic testing~50~93~Uncertain significance~classified by single submitter~RCV000050345	-~-~-~-	-~-~-~-~-~-~-~-	-~-~-~-~-~-~-~-	-	611779~-	NULL	-~-	carcinoma$glioma~22	-	-	-	-~-	-	-	-~-	-	-	GO:0018105~peptidyl-serine phosphorylation	-	4*~Coarse facial features-RCV000052292~Unlikely Pathogenic	-
chr14	43829964	44246488	gain	-	FSCB(uc001wvn.2)	Protein_Coding	Downstream	726867	-	-	-	-	-	-	-	-	esv2422268~54~69~0.00552486187845///nsv470636~29~3~0.00225733634312///nsv515592~91~100~0.00444225074038///dgv248n27~94~100~0.00256904303147///esv2751276~93~100~0.00129701686122///nsv470637~100~12~0.00225733634312///nsv832783~100~38~0.0105263157895///nsv832784~94~26~0.0210526315789///nsv456254~5~10~0.000642260757868	-~-~-~-	well15568~98~100~0.0019267822736	-~-~-~-	-~-~-~-	-~-~-~-	Coarse facial features~2~100~Pathogenic~classified by single submitter~RCV000052292///Developmental Delay and additional significant developmental and morphological phenotypes referred for genetic testing~50~93~Uncertain significance~classified by single submitter~RCV000050345	-~-~-~-	-~-~-~-~-~-~-~-	-~-~-~-~-~-~-~-	-	611779~-	NULL	-~-	carcinoma$glioma~22	-	-	-	-~-	-	-	-~-	-	-	GO:0018105~peptidyl-serine phosphorylation	-	4*~Coarse facial features-RCV000052292~Unlikely Pathogenic	-
chr14	43836526	44246488	gain	-	FSCB(uc001wvn.2)	Protein_Coding	Downstream	726867	-	-	-	-	-	-	-	-	esv2422268~52~69~0.00552486187845///nsv470636~17~2~0.00225733634312///nsv515592~89~100~0.00444225074038///dgv248n27~92~100~0.00256904303147///esv2751276~91~100~0.00129701686122///nsv470637~100~12~0.00225733634312///nsv832783~100~38~0.0105263157895///nsv832784~94~26~0.0210526315789///nsv456254~5~10~0.000642260757868	-~-~-~-	well15568~96~100~0.0019267822736	-~-~-~-	-~-~-~-	-~-~-~-	Coarse facial features~2~100~Pathogenic~classified by single submitter~RCV000052292///Developmental Delay and additional significant developmental and morphological phenotypes referred for genetic testing~50~95~Uncertain significance~classified by single submitter~RCV000050345	-~-~-~-	-~-~-~-~-~-~-~-	-~-~-~-~-~-~-~-	-	611779~-	NULL	-~-	carcinoma$glioma~22	-	-	-	-~-	-	-	-~-	-	-	GO:0018105~peptidyl-serine phosphorylation	-	4*~Coarse facial features-RCV000052292~Unlikely Pathogenic	-
chr14	63786357	63857808	gain	-	PPP2R5E(uc010tsf.1)///PPP2R5E(uc010tsg.1)///PPP2R5E(uc001xgd.1)///PPP2R5E(uc001xge.2)///PPP2R5E(uc010tsh.1)///PPP2R5E(uc001xgf.1)	Protein_Coding///Protein_Coding///Protein_Coding///Protein_Coding///Protein_Coding///Noncoding_RNA	C_Terminal:Intron_9-Downstream///C_Terminal:Intron_9-Downstream///C_Terminal:Intron_10-Downstream///C_Terminal:Intron_10-Downstream///C_Terminal:Intron_10-Downstream///noncoding_rna-Downstream	0///0///0///0///0///0	Partial_Amplification///Partial_Amplification///Partial_Amplification///Partial_Amplification///Partial_Amplification///-	-///-///-///-///-///-	-///-///-///-///-///-	-///-///-///-///-///-	0.366886171214///0.366886171214///0.304212168487///0.304212168487///0.296529968454///-	-///-///-///-///-///-	0.382653061224///0.382653061224///0.320512820513///0.320512820513///0.313174946004///-	-///-///-///-///-///-	dgv137n21~9~100~0.000987166831194///nsv832815~43~100~0.0105263157895///dgv87e55~61~100~0.00389105058366///nsv519574~79~100~0.00296150049358///dgv257n27~87~100~0.00128452151574///dgv88e55~90~96~0.00389105058366	-~-~-~-	well15646~4~19~0.0019267822736///well15647~74~100~0.0019267822736	-~-~-~-	-~-~-~-	-~-~-~-	Developmental Delay and additional significant developmental and morphological phenotypes referred for genetic testing~16~100~Uncertain significance~classified by single submitter~RCV000052061	-~-~-~-	-~-~-~-~-~-~-~-	-~-~-~-~-~-~-~-	-	-~-///-~-///601647~-///-~-///-~-///-~-	NULL///NULL///NULL///NULL///Molecular Function: binding (GO:0005488)///-	-~-///-~-///-~-///-~-///-~-///-~-	other$carcinoma~3///other$carcinoma~3///other$carcinoma~3///other$carcinoma~3///other$carcinoma~3///other$carcinoma~3	-///-///-///-///-///-	-///-///-///-///-///-	-///-///-///-///-///-	-~-///-~-///-~-///-~-///-~-///-~-	-///-///-///-///-///-	-///-///-///-///-///-	-~-///-~-///-~-///-~-///-~-///-~-	-///-///-///-///-///-	Adaptive Immune System~Beta-catenin phosphorylation cascade~CTLA4 inhibitory signaling~Cell Cycle~Cell Cycle, Mitotic~Costimulation by the CD28 family~DNA Replication~Degradation of beta-catenin by the destruction complex~Hemostasis~Immune System~M Phase~Mitotic M-M/G1 phases~Mitotic Prometaphase~Platelet homeostasis~Platelet sensitization by LDL~Signal Transduction~Signaling by Wnt///Adaptive Im…	GO:0007165~signal transduction///GO:0007165~signal transduction///GO:0007165~signal transduction///GO:0007165~signal transduction///GO:0007165~signal transduction///GO:0007165~signal transduction	DOID:2985~chronic rejection of renal transplant$DOID:162~cancer///DOID:2985~chronic rejection of renal transplant$DOID:162~cancer///DOID:2985~chronic rejection of renal transplant$DOID:162~cancer///DOID:2985~chronic rejection of renal transplant$DOID:162~cancer///DOID:2985~chronic rejection of renal transplant$DOID:162~cancer///DOID:2985~chronic rejection of renal transplant$DOID:162~cancer	5~Developmental Delay and additional significant developmental and morphological phenotypes referred for genetic testing-RCV000052061~Bening	-
chr14	105617042	106326623	loss	-	JAG2(uc001yqf.2)///JAG2(uc001yqg.2)///JAG2(uc001yqh.2)///NUDT14(uc010tyn.1)///UGPP(uc001yqi.2)///BRF1(uc001yqk.2)///BRF1(uc001yql.2)///BRF1(uc001yqo.2)///BRF1(uc001yqp.2)///BRF1(uc010axg.1)///BRF1(uc010tyo.1)///BRF1(uc010typ.1)///BRF(uc001yqn.2)///BRF(uc010axh.1)///BRF1(uc010axi.1)///BRF(uc010axj.1)///BTBD6(uc010tyq.1)///BRF1(uc001yqr.2)///PACS2(uc001yqs.2)///PACS2(uc001yqv.2)///PACS2(uc001yqt.2)…	Protein_Coding///Protein_Coding///Protein_Coding///Protein_Coding///Noncoding_RNA///Protein_Coding///Protein_Coding///Protein_Coding///Protein_Coding///Protein_Coding///Protein_Coding///Protein_Coding///Noncoding_RNA///Noncoding_RNA///Protein_Coding///Noncoding_RNA///Protein_Coding///Protein_Coding///Protein_Coding///Protein_Coding///Protein_Coding///Protein_Coding///Protein_Coding///Noncoding_RN…	Upstream-5UTR///N_Terminal:Upstream-Exon_12///N_Terminal:Upstream-Exon_11///Whole_Deletion///Whole_Deletion///Whole_Deletion///Whole_Deletion///Whole_Deletion///Whole_Deletion///Whole_Deletion///Whole_Deletion///Whole_Deletion///Whole_Deletion///Whole_Deletion///Whole_Deletion///Whole_Deletion///Whole_Deletion///Whole_Deletion///Whole_Deletion///Whole_Deletion///Whole_Deletion///Whole_Deletion///…	0///0///0///0///0///0///0///0///0///0///0///0///0///0///0///0///0///0///0///0///0///0///0///0///0///0///0///0///0///0///0///0///0///0///0///0///0///0///0///0///0///0///0///0///0///0///0///0///0///0///0///0///0///0///0///0///0///0///0///0///0///0///0///0///0///0///0///0///0///0	-///Partial_Deletion///Partial_Deletion///Deleted///Deleted///Deleted///Deleted///Deleted///Deleted///Deleted///Deleted///Deleted///Deleted///Deleted///Deleted///Deleted///Deleted///Deleted///Deleted///Deleted///Deleted///Deleted///Deleted///Deleted///Del	-///-///-///-///-///-///-///-///-///-///-///-///-///-///-///-///-///-///-///-///-///-///-///-///-///-///-///-///-///-///-///-///-///-///-///-///-///-///-///-///-///-///-///-///-///-///-///-///-///-///-///-///-///-///-///-///-///-///-///-///-///-///-///-//	-///-///-///-///-///-///-///-///-///-///-///-///-///-///-///-///-///-///-///-///-///-///-///-///-///-///-///-///-///-///-///-///-///-///-///-///-///-///-///-///-///-///-///-///-///-///-///-///-///-///-///-///-///-///-///-///-///-///-///-///-///-///-///-//	-///-///-///-///-///-///-///-///-///-///-///-///-///-///-///-///-///-///-///-///-///-///-///-///-///-///-///-///-///-///-///-///-///-///-///-///-///-///-///-///-///-///-///-///-///-///-///-///-///-///-///-///-///-///-///-///-///-///-///-///-///-///-///-//	-///0.44201135442///0.42014327855///1.0///1.0///1.0///1.0///1.0///1.0///1.0///1.0///1.0///1.0///1.0///1.0///1.0///1.0///1.0///1.0///1.0///1.0///1.0///1.0///1.0///1.0///1.0///1.0///1.0///1.0///1.0///1.0///1.0///1.0///1.0///1.0///1.0///1.0///1.0///1.0///1.0	-///1.0///1.0///-///-///-///-///-///-///-///-///-///-///-///-///-///-///-///-///-///-///-///-///-///-///-///-///-///-///-///-///-///-///-///-///-///-///-///-///-///-///-///-///-///-///-///-///-///-///-///-///-///-///-///-///-///-///-///-///-///-///-///-//	-///0.403551251009///0.384679433805///1.0///-///1.0///1.0///1.0///1.0///1.0///1.0///1.0///-///-///1.0///-///1.0///1.0///1.0///1.0///1.0///1.0///1.0///-///1.0///-///1.0///1.0///1.0///1.0///-///1.0///1.0///-///-///-///1.0///1.0///1.0///1.0///1.0///1.0///1.0	-///1.0///1.0///-///-///-///-///-///-///-///-///-///-///-///-///-///-///-///-///-///-///-///-///-///-///-///-///-///-///-///-///-///-///-///-///-///-///-///-///-///-///-///-///-///-///-///-///-///-///-///-///-///-///-///-///-///-///-///-///-///-///-///-//	-~-~-~-	nsv456458~28~10~0.000642260757868///dgv659e1~76~46~0.0///nsv456460~0~0~0.000642260757868///nsv456461~38~2~0.000642260757868///nsv470679~94~64~0.020316027088///dgv2169e188~75~11~0.333333333333///nsv517055~44~100~0.0123395853899///esv1817919~94~26~0.166666666667///esv227235~25~0~0.0432432432432///esv119967~23~0~0.5///nsv817646~96~5~0.00892857142857///dgv267n27~98~9~0.00128452151574///esv227698~1~0~…	-~-~-~-	well15761~100~1~0.019267822736///well15762~100~1~0.998073217726///well15764~100~0~0.657032755299///well15766~100~1~0.878612716763///well15767~100~32~0.0173410404624///well15773~46~0~0.0481695568401	-~-~-~-	-~-~-~-	-~-~-~-	Developmental Delay and additional significant developmental and morphological phenotypes referred for genetic testing~8~100~Pathogenic~classified by single submitter~RCV000050696///Developmental Delay and additional significant developmental and morphological phenotypes referred for genetic testing~10~100~Pathogenic~classified by single submitter~RCV000050938///Developmental Delay and additional…	-~-~-~-~-~-~-~-	1000G_CNVnator962_4387~100~0~0.0883575883576~0.0~0.0~0.335968379447~0.0///1000G_CNVnator962_4388~100~0~0.0956340956341~0.0~0.0~0.363636363636~0.0///1000G_CNVnator962_4389~100~0~0.0790020790021~0.361904761905~0.0~0.0~0.0///1000G_CNVnator962_4390~100~0~0.047817047817~0.0~0.0~0.0~0.134897360704///1000G_CNVnator962_4391~100~0~0.043659043659~0.0~0.26582278481~0.0~0.0///1000G_CNVnator962_4392~100~0~0.0…	hsa-miR-4539///hsa-miR-4507///hsa-miR-4538///hsa-miR-4537	-~-///-~-///602570~-///609219~-///-~-///-~-///-~-///-~-///604902~-///-~-///-~-///-~-///-~-///-~-///-~-///-~-///-~-///-~-///-~-///610423~-///-~-///-~-///-~-///-~-///603526~-///-~-///-~-///-~-///-~-///-~-///-~-///601183~-///-~-///-~-///-~-///-~-///123875~-/	EGF-like~type 3///EGF-like~type 3///EGF///NULL///-///Biological Process: transcription initiation (GO:0006352)~Biological Process: regulation of transcription~DNA-dependent (GO:0006355)~Molecular Function: zinc ion binding (GO:0008270)~Molecular Function: transcription regulator activity (GO:0030528)///Biological Process: transcription initiation (GO:0006352)~Biological Process: regulation of tra…	JAG2~Cleft lip ?(JAG2)///JAG2~Cleft lip ?(JAG2)///JAG2~Cleft lip ?(JAG2)///-~-///-~-///-~-///-~-///-~-///-~-///-~-///-~-///-~-///-~-///-~-///-~-///-~-///-~-///-~-///-~-///-~-///-~-///-~-///-~-///-~-///-~-///-~-///-~-///-~-///-~-///-~-///-~-///-~-///-~-///-~-///-~-///-~-///-~-///-~-///-~-///-~-///-~-///-~-///-~-///-~-///-~-///-~-///-~-///-~-///-~-///-~-///-~-///-~-///-~-///-~-///-~-///-~-///-~-///…	carcinoma~8///carcinoma~8///carcinoma~8///malignant_melanoma$carcinoma~6///-~-///carcinoma$NS$malignant_melanoma$glioma~9///carcinoma$NS$malignant_melanoma$glioma~9///carcinoma$NS$malignant_melanoma$glioma~9///carcinoma$NS$malignant_melanoma$glioma~9///carcinoma$NS$malignant_melanoma$glioma~9///carcinoma$NS$malignant_melanoma$glioma~9///carcinoma$NS$malignant_melanoma$glioma~9///-~-///-~-///carci…	-///-///-///-///-///Tumor Supressor///Tumor Supressor///Tumor Supressor///Tumor Supressor///Tumor Supressor///Tumor Supressor///Tumor Supressor///-///-///Tumor Supressor///-///-///Tumor Supressor///-///-///-///-///-///-///-///-///-///-///-///-///-///-///-	Atlas_CancerGene///Atlas_CancerGene///Atlas_CancerGene///-///-///-///-///-///-///-///-///-///-///-///-///-///-///-///-///-///-///-///-///-///Atlas_CancerGene///Atlas_CancerGene///Atlas_CancerGene///Atlas_CancerGene///Atlas_CancerGene///-///-///-///-///-///-///-///-///-///-///-///-///-///-///-///-///-///-///-///-///-///-///-///-///-///-///-///-///-///-///-///-///-///-///-///-///-///-///-///-///-	-///-///-///-///-///-///-///-///-///-///-///-///-///-///-///-///-///-///-///-///-///-///-///-///-///-///-///-///-///-///-///-///-///-///-///-///-///-///-///-///-///-///-///-///-///-///-///-///-///-///-///-///-///-///-///-///-///-///-///-///-///-///-///-//	JAG2~0.0214592274678///JAG2~0.0214592274678///JAG2~0.0214592274678///-~-///-~-///-~-///-~-///-~-///-~-///-~-///-~-///-~-///-~-///-~-///-~-///-~-///-~-///-~-///-~-///-~-///-~-///-~-///-~-///-~-///MTA1~0.00977198697068///MTA1~0.00977198697068///MTA1~0.00977198697068///MTA1~0.00977198697068///MTA1~0.00977198697068///-~-///-~-///-~-///-~-///-~-///-~-///-~-///-~-///-~-///-~-///-~-///-~-///-~-///-~-///…	-///-///-///-///-///-///-///-///-///-///-///-///-///-///-///-///-///-///-///-///-///-///-///-///-///-///-///-///-///-///-///-///-///-///-///-///-///-///-///-///-///-///-///-///-///-///-///-///-///-///-///-///-///-///-///-///-///-///-///-///-///-///-///-//	-///-///-///-///-///-///-///-///-///-///-///-///-///-///-///-///-///-///-///-///-///-///-///-///-///-///-///-///-///-///-///-///-///-///-///-///-///-///-///-///-///-///-///-///-///-///-///-///-///-///-///-///-///-///-///-///-///-///-///-///-///-///-///-//	-~-///-~-///-~-///-~-///-~-///-~-///-~-///-~-///-~-///-~-///-~-///-~-///-~-///-~-///-~-///-~-///-~-///-~-///-~-///-~-///-~-///-~-///-~-///-~-///-~-///-~-///-~-///-~-///-~-///-~-///-~-///-~-///-~-///-~-///-~-///-~-///-~-///-~-///-~-///-~-///-~-///-~-///-~-	-///-///-///-///-///-///-///-///-///-///-///-///-///-///-///-///-///-///-///-///-///-///-///-///-///-///-///-///-///-///-///-///-///-///-///-///-///-///-///-///-///-///-///-///-///-///-///-///-///-///-///-///DB02944///DB02944///-///-///-///-///-///-///-//	Activated NOTCH1 Transmits Signal to the Nucleus~Receptor-ligand binding initiates the second proteolytic cleavage of Notch receptor~Signal Transduction~Signaling by NOTCH~Signaling by NOTCH1~Signaling by NOTCH2~Signaling by NOTCH3~Signaling by NOTCH4///Activated NOTCH1 Transmits Signal to the Nucleus~Receptor-ligand binding initiates the second proteolytic cleavage of Notch receptor~Signal Trans…	GO:0001501~skeletal system development$GO:0001666~response to hypoxia$GO:0001701~in utero embryonic development$GO:0003016~respiratory system process$GO:0007049~cell cycle$GO:0007154~cell communication$GO:0007219~Notch signaling pathway$GO:0007275~multicellular organismal development$GO:0007283~spermatogenesis$GO:0007420~brain development$GO:0008584~male gonad development$GO:0009912~auditory rece…	DOID:305~carcinoma$DOID:9296~cleft lip$DOID:0060035~medical disorder$DOID:0070004~myeloma$DOID:674~cleft palate///DOID:305~carcinoma$DOID:9296~cleft lip$DOID:0060035~medical disorder$DOID:0070004~myeloma$DOID:674~cleft palate///DOID:305~carcinoma$DOID:9296~cleft lip$DOID:0060035~medical disorder$DOID:0070004~myeloma$DOID:674~cleft palate///-///-///DOID:162~cancer///DOID:162~cancer///DOID:162~canc…	3~JAG2~Predicted Pathogenic	-
chr14	105871769	106391073	gain	-	BC127913(uc010axk.1)///BC015572(uc001yqw.2)///MTA1(uc001yqx.2)///MTA1(uc001yqy.2)///MTA1(uc001yqz.1)///MTA1(uc001yra.1)///MTA1(uc001yrb.2)///CRIP2(uc010tyr.1)///CRIP2(uc001yrc.2)///CRIP2(uc001yrd.1)///CRIP2(uc001yre.1)///CRIP2(uc001yrf.1)///CRIP2(uc001yrg.2)///CRIP2(uc001yrh.1)///CRIP1(uc001yri.3)///C14orf80(uc001yrj.2)///C14orf80(uc001yrk.2)///C14orf80(uc001yrn.2)///C14orf80(uc001yro.2)///C14orf…	Protein_Coding///Noncoding_RNA///Protein_Coding///Noncoding_RNA///Protein_Coding///Protein_Coding///Protein_Coding///Protein_Coding///Noncoding_RNA///Protein_Coding///Protein_Coding///Noncoding_RNA///Noncoding_RNA///Noncoding_RNA///Protein_Coding///Protein_Coding///Protein_Coding///Protein_Coding///Protein_Coding///Protein_Coding///Protein_Coding///Protein_Coding///Noncoding_RNA///Noncoding_RNA//…	C_Terminal:Intron_1-Downstream///Whole_Amplification///Whole_Amplification///Whole_Amplification///Whole_Amplification///Whole_Amplification///Whole_Amplification///Whole_Amplification///Whole_Amplification///Whole_Amplification///Whole_Amplification///Whole_Amplification///Whole_Amplification///Whole_Amplification///Whole_Amplification///Whole_Amplification///Whole_Amplification///Whole_Amplific…	0///0///0///0///0///0///0///0///0///0///0///0///0///0///0///0///0///0///0///0///0///0///0///0///0///0///0///0///0///0///0///0///0///0///0///0///0///0///0///0///0///0///0///0///0///0///0///0///0///0///0///0	Partial_Amplification///Amplified///Amplified///Amplified///Amplified///Amplified///Amplified///Amplified///Amplified///Amplified///Amplified///Amplified///Amplified///Amplified///Amplified///Amplified///Amplified///Amplified///Amplified///Amplified///Amplified///Amplified///-///Amplified///Amplified///Amplified///Amplified///Amplified///Amplified///Amplified///Amplified///Amplified///Amplified//…	-///-///-///-///-///-///-///-///-///-///-///-///-///-///-///-///-///-///-///-///-///-///-///-///-///-///-///-///-///-///-///-///-///-///-///-///-///-///-///-///-///-///-///-///-///-///-///-///-///-///-///-	-///-///-///-///-///-///-///-///-///-///-///-///-///-///-///-///-///-///-///-///-///-///-///-///-///-///-///-///-///-///-///-///-///-///-///-///-///-///-///-///-///-///-///-///-///-///-///-///-///-///-///-	-///-///-///-///-///-///-///-///-///-///-///-///-///-///-///-///-///-///-///-///-///-///-///-///-///-///-///-///-///-///-///-///-///-///-///-///-///-///-///-///-///-///-///-///-///-///-///-///-///-///-///-	0.712962962963///1.0///1.0///1.0///1.0///1.0///1.0///1.0///1.0///1.0///1.0///1.0///1.0///1.0///1.0///1.0///1.0///1.0///1.0///1.0///1.0///1.0///-///1.0///1.0///1.0///1.0///1.0///1.0///1.0///1.0///1.0///1.0///1.0///1.0///1.0///1.0///1.0///1.0///1.0///1.0///1.0///1.0///1.0///1.0///1.0///1.0///1.0///1.0///1.0///1.0///-	-///-///-///-///-///-///-///-///-///-///-///-///-///-///-///-///-///-///-///-///-///-///-///-///-///-///-///-///-///-///-///-///-///-///-///-///-///-///-///-///-///-///-///-///-///-///-///-///-///-///-///-	0.668874172185///-///1.0///-///1.0///1.0///1.0///1.0///-///1.0///1.0///-///-///-///1.0///1.0///1.0///1.0///1.0///1.0///1.0///1.0///-///-///-///1.0///-///-///-///-///1.0///1.0///-///-///-///-///-///1.0///1.0///-///-///-///1.0///1.0///1.0///1.0///1.0///1.0///1.0///1.0///-///-	-///-///-///-///-///-///-///-///-///-///-///-///-///-///-///-///-///-///-///-///-///-///-///-///-///-///-///-///-///-///-///-///-///-///-///-///-///-///-///-///-///-///-///-///-///-///-///-///-///-///-///-	esv1821010~27~94~0.166666666667///esv1828345~16~28~0.166666666667///dgv659e1~17~14~0.0///nsv517055~32~100~0.0113524185587///esv1827487~57~61~0.166666666667///dgv2179e188~57~24~1.5///esv1806177~70~43~0.166666666667///nsv817647~76~14~0.00892857142857///nsv827088~100~8~0.0322580645161///esv1821048~100~0~0.166666666667///esv1813451~100~11~0.166666666667///nsv9177~100~1~0.0322580645161///esv29981~52~8…	-~-~-~-	well15768~100~8~0.0019267822736///well15769~100~43~0.97880539499///well15770~100~33~0.0019267822736///well15771~100~1~0.0019267822736///well15772~100~1~0.0211946050096///well15787~100~2~0.0019267822736///well15790~100~1~0.418111753372///well15792~8~2~0.0019267822736	-~-~-~-	-~-~-~-	-~-~-~-	Developmental Delay and additional significant developmental and morphological phenotypes referred for genetic testing~2~100~Pathogenic~classified by single submitter~RCV000052294///Developmental Delay and additional significant developmental and morphological phenotypes referred for genetic testing~2~100~Pathogenic~classified by single submitter~RCV000052295///Laryngeal cleft~3~100~Pathogenic~cl…	-~-~-~-	1000G_CNVnator962_1761~100~0~0.276507276507~0.0~0.0~0.320158102767~0.542521994135///1000G_CNVnator962_1762~100~0~0.222453222453~0.252380952381~0.284810126582~0.0~0.340175953079///1000G_CNVnator962_1763~100~1~0.160083160083~0.37619047619~0.0~0.296442687747~0.0///1000G_CNVnator962_1764~100~0~0.525987525988~0.228571428571~0.322784810127~0.320158102767~0.956011730205///1000G_CNVnator962_1765~100~0~0.…	-~-~-~-~-~-~-~-	hsa-miR-4539///hsa-miR-4507///hsa-miR-4538///hsa-miR-4537	-~-///-~-///603526~-///-~-///-~-///-~-///-~-///-~-///-~-///601183~-///-~-///-~-///-~-///-~-///123875~-///-~-///-~-///-~-///-~-///-~-///-~-///-~-///-~-///-~-///-~-///-~-///-~-///-~-///-~-///-~-///147170~-$147180~-///-~-///-~-///-~-///-~-///-~-///-~-///-~-/	-///-///Molecular Function: DNA binding (GO:0003677)///-///Molecular Function: DNA binding (GO:0003677)///Molecular Function: DNA binding (GO:0003677)///ELM2///NULL///-///NULL///Molecular Function: zinc ion binding (GO:0008270)///-///-///-///NULL///-///-/	-~-///-~-///-~-///-~-///-~-///-~-///-~-///-~-///-~-///-~-///-~-///-~-///-~-///-~-///-~-///-~-///-~-///-~-///-~-///-~-///-~-///-~-///-~-///-~-///-~-///-~-///-~-///-~-///-~-///-~-///-~-///-~-///-~-///-~-///-~-///-~-///-~-///-~-///-~-///-~-///-~-///-~-///-~-	-~-///-~-///carcinoma$glioma~3///carcinoma$glioma~3///carcinoma$glioma~3///carcinoma$glioma~3///carcinoma$glioma~3///-~-///-~-///-~-///-~-///-~-///-~-///-~-///-~-///glioma~1///glioma~1///glioma~1///glioma~1///glioma~1///glioma~1///-~-///-~-///-~-///-~-///	-///-///-///-///-///-///-///-///-///-///-///-///-///-///-///-///-///-///-///-///-///-///-///-///-///-///-///-///-///-///-///-///-///-///-///-///-///-///-///-///-///-///-///-///-///-///-///-///-///-///-///-	-///-///Atlas_CancerGene///Atlas_CancerGene///Atlas_CancerGene///Atlas_CancerGene///Atlas_CancerGene///-///-///-///-///-///-///-///-///-///-///-///-///-///-///-///-///-///-///-///-///-///-///-///-///-///-///-///-///-///-///-///-///-///-///-///-///-///-///	-///-///-///-///-///-///-///-///-///-///-///-///-///-///-///-///-///-///-///-///-///-///-///-///-///-///-///-///-///-///-///-///-///-///-///-///-///-///-///-///-///-///-///-///-///-///-///-///-///-///-///-	-~-///-~-///MTA1~0.00977198697068///MTA1~0.00977198697068///MTA1~0.00977198697068///MTA1~0.00977198697068///MTA1~0.00977198697068///-~-///-~-///-~-///-~-///-~-///-~-///-~-///-~-///-~-///-~-///-~-///-~-///-~-///-~-///-~-///-~-///-~-///-~-///-~-///-~-///-~-	-///-///-///-///-///-///-///-///-///-///-///-///-///-///-///-///-///-///-///-///-///-///-///-///-///-///-///-///-///-///-///-///-///-///-///-///-///-///-///-///-///-///-///-///-///-///-///-///-///-///-///-	-///-///-///-///-///-///-///-///-///-///-///-///-///-///-///-///-///-///-///-///-///-///-///-///-///-///-///-///-///-///-///-///-///-///-///-///-///-///-///-///-///-///-///-///-///-///-///-///-///-///-///-	-~-///-~-///-~-///-~-///-~-///-~-///-~-///-~-///-~-///-~-///-~-///-~-///-~-///-~-///-~-///-~-///-~-///-~-///-~-///-~-///-~-///-~-///-~-///-~-///-~-///-~-///-~-///-~-///-~-///-~-///-~-///-~-///-~-///-~-///-~-///-~-///-~-///-~-///-~-///-~-///-~-///-~-///-~-	-///-///-///-///-///-///-///-///-///-///-///-///-///-///-///-///-///-///-///-///-///-///-///-///-///-///-///-///-///-///DB02944///DB02944///-///-///-///-///-///-///-///-///-///-///-///-///-///-///-///-///-///-///-///-	-///-///-///-///-///-///-///-///-///-///-///-///-///-///-///-///-///-///-///-///-///-///-///-///-///-///-///-///-///-///-///-///-///-///-///-///-///-///-///-///-///-///Adaptive Immune System~Antigen Activates B Cell Receptor Leading to Generation of Secon	-///-///GO:0006355~regulation of transcription, DNA-dependent$GO:0007165~signal transduction///GO:0006355~regulation of transcription, DNA-dependent$GO:0007165~signal transduction///GO:0006355~regulation of transcription, DNA-dependent$GO:0007165~signal t	-///-///DOID:2237~hepatitis$DOID:3347~osteosarcoma$DOID:2043~hepatitis B$DOID:684~hepatocellular carcinoma$DOID:299~adenocarcinoma$DOID:9256~colorectal cancer$DOID:1612~mammary cancer$DOID:3459~breast carcinoma$DOID:9206~Barrett's esophagus$DOID:305~carci	4*~Developmental Delay and additional significant developmental and morphological phenotypes referred for genetic testing-RCV000052298~Unlikely Pathogenic	-
chr15	22652330	23272733	gain	-	GOLGA8E(uc010axw.2)///GOLGA8E(uc010axx.2)///DQ578707(uc001yuk.2)///DQ588687(uc010tzw.1)///DQ579888(uc001yum.2)///GOLGA6L1(uc010tzx.1)///DQ579907(uc010tzy.1)///DQ597780(uc010tzz.1)///TUBGCP5(uc001yuq.2)///TUBGCP5(uc001yur.3)///KIAA1899(uc010axz.1)///CYFIP1(uc001yus.2)///CYFIP1(uc001yut.2)///CYFIP1(uc010aya.1)///CYFIP1(uc001yuu.2)///CYFIP1(uc001yuv.2)///NIPA2(uc001yux.2)///NIPA2(uc001yuy.2)///NIPA2…	Protein_Coding///Protein_Coding///Noncoding_RNA///Noncoding_RNA///Noncoding_RNA///Protein_Coding///Noncoding_RNA///Noncoding_RNA///Protein_Coding///Protein_Coding///Protein_Coding///Protein_Coding///Protein_Coding///Protein_Coding///Protein_Coding///Protein_Coding///Protein_Coding///Protein_Coding///Protein_Coding///Protein_Coding///Protein_Coding///Protein_Coding///Protein_Coding///Protein_Codin…	Whole_Amplification///Whole_Amplification///Whole_Amplification///Whole_Amplification///Whole_Amplification///Whole_Amplification///Whole_Amplification///Whole_Amplification///Whole_Amplification///Whole_Amplification///Whole_Amplification///Whole_Amplification///Whole_Amplification///Whole_Amplification///Whole_Amplification///Whole_Amplification///Whole_Amplification///Whole_Amplification///Who…	0///0///0///0///0///0///0///0///0///0///0///0///0///0///0///0///0///0///0///0///0///0///0///0///0///0///0///0///0///0///0///0///0///0	Amplified///Amplified///Amplified///Amplified///Amplified///Amplified///Amplified///Amplified///Amplified///Amplified///Amplified///Amplified///Amplified///Amplified///Amplified///Amplified///Amplified///Amplified///Amplified///Amplified///Amplified///Amplified///Amplified///Amplified///Amplified///Amplified///Amplified///Amplified///Amplified///Amplified///Amplified///Amplified///Amplified///Amp…	-///-///-///-///-///-///-///-///-///-///-///-///-///-///-///-///-///-///-///-///-///-///-///-///-///-///-///-///-///-///-///-///-///-	-///-///-///-///-///-///-///-///-///-///-///-///-///-///-///-///-///-///-///-///-///-///-///-///-///-///-///-///-///-///-///-///-///-	-///-///-///-///-///-///-///-///-///-///-///-///-///-///-///-///-///-///-///-///-///-///-///-///-///-///-///-///-///-///-///-///-///-	1.0///1.0///1.0///1.0///1.0///1.0///1.0///1.0///1.0///1.0///1.0///1.0///1.0///1.0///1.0///1.0///1.0///1.0///1.0///1.0///1.0///1.0///1.0///1.0///1.0///1.0///1.0///1.0///1.0///1.0///1.0///1.0///1.0///1.0	-///-///-///-///-///-///-///-///-///-///-///-///-///-///-///-///-///-///-///-///-///-///-///-///-///-///-///-///-///-///-///-///-///-	1.0///1.0///-///-///-///1.0///-///-///1.0///1.0///1.0///1.0///1.0///1.0///1.0///1.0///1.0///1.0///1.0///1.0///1.0///1.0///1.0///1.0///1.0///-///-///-///-///-///1.0///-///-///-	-///-///-///-///-///-///-///-///-///-///-///-///-///-///-///-///-///-///-///-///-///-///-///-///-///-///-///-///-///-///-///-///-///-	dgv669e1~11~55~0.0///dgv2305e188~5~21~2.0///nsv428296~8~36~0.403225806452///dgv93e55~8~35~0.029831387808///dgv679e1~10~40~0.0///dgv2312e188~6~26~1.66666666667///esv33051~2~7~0.137254901961///dgv2333e188~5~16~1.66666666667///esv2751489~24~91~0.00129701686122///dgv686e1~6~21~0.0///dgv98e55~6~20~0.00259403372244///essv13315~28~91~0.0///dgv693e1~38~36~0.0///dgv695e1~97~36~0.0///esv1849870~74~2~0.1666…	-~-~-~-	well16144~94~16~0.907514450867///well16146~100~11~0.0019267822736///well16147~100~1~0.90366088632///well16149~100~42~0.0019267822736///well16151~100~1~0.373795761079///well16153~100~0~0.0019267822736///well16154~100~3~0.0019267822736///well16155~100~5~0.0385356454721///well16157~100~3~0.0019267822736///well16158~100~1~0.0019267822736///well16159~100~8~0.019267822736///well16161~100~2~0.0019267822…	-~-~-~-	PWS duplication~16~100~0.0	-~-~-~-	Global developmental delay~7~100~Pathogenic~classified by single submitter~RCV000052301///Developmental Delay and additional significant developmental and morphological phenotypes referred for genetic testing~6~100~Pathogenic~classified by single submitter~RCV000052300///Global developmental delay~7~100~Pathogenic~classified by single submitter~RCV000052305///Developmental Delay and additional si…	-~-~-~-	-~-~-~-~-~-~-~-	-~-~-~-~-~-~-~-	hsa-miR-4509-1	-~-///-~-///-~-///-~-///-~-///-~-///-~-///-~-///-~-///608147~-///-~-///606322~-///-~-///-~-///-~-///-~-///-~-///-~-///608146~-///-~-///-~-///-~-///600363~-$608145~Spastic paraplegia-6, 600363 (3)///-~-///-~-///-~-///-~-///-~-///-~-///-~-///-~-///-~-///-~-	NULL///NULL///-///-///-///NULL///-///-///Biological Process: microtubule cytoskeleton organization (GO:0000226)~Cellular Component: spindle pole (GO:0000922)~Cellular Component: microtubule organizing center (GO:0005815)///Biological Process: microtubule cytoskeleton organization (GO:0000226)~Cellular Component: spindle pole (GO:0000922)~Cellular Component: microtubule organizing center (GO:00058…	-~-///-~-///-~-///-~-///-~-///-~-///-~-///-~-///-~-///-~-///-~-///-~-///-~-///-~-///-~-///-~-///-~-///-~-///-~-///-~-///-~-///-~-///NIPA1~Spastic paraplegia, autosomal dominant(NIPA1)///NIPA1~Spastic paraplegia, autosomal dominant(NIPA1)///NIPA1~Spastic p	malignant_melanoma~1///malignant_melanoma~1///-~-///-~-///-~-///carcinoma~1///-~-///-~-///carcinoma$malignant_melanoma~10///carcinoma$malignant_melanoma~10///-~-///carcinoma$NS$malignant_melanoma$lymphoid_neoplasm~18///carcinoma$NS$malignant_melanoma$lymphoid_neoplasm~18///carcinoma$NS$malignant_melanoma$lymphoid_neoplasm~18///carcinoma$NS$malignant_melanoma$lymphoid_neoplasm~18///carcinoma$NS$ma…	-///-///-///-///-///-///-///-///-///-///-///-///-///-///-///-///-///-///-///-///-///-///-///-///-///-///-///-///-///-///-///-///-///-	-///-///-///-///-///-///-///-///-///-///-///-///-///-///-///-///-///-///-///-///-///-///-///-///-///-///-///-///-///-///-///-///-///-	-///-///-///-///-///-///-///-///-///-///-///-///-///-///-///-///-///-///-///-///-///-///-///-///-///-///-///-///-///-///-///-///-///-	-~-///-~-///-~-///-~-///-~-///-~-///-~-///-~-///-~-///-~-///-~-///-~-///-~-///-~-///-~-///-~-///-~-///-~-///-~-///-~-///-~-///-~-///-~-///-~-///-~-///-~-///-~-///-~-///-~-///-~-///-~-///-~-///-~-///-~-	-///-///-///-///-///-///-///-///-///-///-///-///-///-///-///-///-///-///-///-///-///-///-///-///-///-///-///-///-///-///-///-///-///-	-///-///-///-///-///-///-///-///-///-///-///-///-///-///-///-///-///-///-///-///-///-///-///-///-///-///-///-///-///-///-///-///-///-	-~-///-~-///-~-///-~-///-~-///-~-///-~-///-~-///-~-///-~-///-~-///-~-///-~-///-~-///-~-///-~-///-~-///-~-///-~-///-~-///-~-///-~-///-~-///-~-///-~-///-~-///-~-///-~-///-~-///-~-///-~-///-~-///-~-///-~-	-///-///-///-///-///-///-///-///-///-///-///-///-///-///-///-///-///-///-///-///-///-///-///-///-///-///-///-///-///-///-///-///-///-	-///-///-///-///-///-///-///-///Cell Cycle~Cell Cycle, Mitotic~Centrosome maturation~G2/M Transition~Mitotic G2-G2/M phases~Recruitment of NuMA to mitotic centrosomes~Recruitment of mitotic centrosome proteins and complexes///Cell Cycle~Cell Cycle, Mitoti	-///-///-///-///-///-///-///-///GO:0007020~microtubule nucleation///GO:0007020~microtubule nucleation///-///GO:0007275~multicellular organismal development$GO:0007399~nervous system development$GO:0008360~regulation of cell shape$GO:0030032~lamellipodium	-///-///-///-///-///-///-///-///DOID:11983~Prader-Willi syndrome$DOID:225~syndrome///DOID:11983~Prader-Willi syndrome$DOID:225~syndrome///-///DOID:11983~Prader-Willi syndrome$DOID:225~syndrome///DOID:11983~Prader-Willi syndrome$DOID:225~syndrome///DOID:11	3~NIPA1~Predicted Pathogenic	-
chr15	22750305	23075222	loss	-	TUBGCP5(uc001yuq.2)///TUBGCP5(uc001yur.3)///KIAA1899(uc010axz.1)///CYFIP1(uc001yus.2)///CYFIP1(uc001yut.2)///CYFIP1(uc010aya.1)///CYFIP1(uc001yuu.2)///CYFIP1(uc001yuv.2)///NIPA2(uc001yux.2)///NIPA2(uc001yuy.2)///NIPA2(uc001yuz.2)///NIPA2(uc001yva.2)///NIPA2(uc001yvb.2)///NIPA2(uc010ayb.2)///NIPA1(uc001yvc.2)///NIPA1(uc001yvd.2)///NIPA1(uc001yve.2)	Protein_Coding///Protein_Coding///Protein_Coding///Protein_Coding///Protein_Coding///Protein_Coding///Protein_Coding///Protein_Coding///Protein_Coding///Protein_Coding///Protein_Coding///Protein_Coding///Protein_Coding///Protein_Coding///Protein_Coding///Protein_Coding///Protein_Coding	Whole_Deletion///Whole_Deletion///Whole_Deletion///Whole_Deletion///Whole_Deletion///Whole_Deletion///Whole_Deletion///Whole_Deletion///Whole_Deletion///Whole_Deletion///Whole_Deletion///Whole_Deletion///Whole_Deletion///Whole_Deletion///C_Terminal:Intron_1-Downstream///Whole_Deletion///Whole_Deletion	0///0///0///0///0///0///0///0///0///0///0///0///0///0///0///0///0	Deleted///Deleted///Deleted///Deleted///Deleted///Deleted///Deleted///Deleted///Deleted///Deleted///Deleted///Deleted///Deleted///Deleted///Partial_Deletion///Deleted///Deleted	-///-///-///-///-///-///-///-///-///-///-///-///-///-///-///-///-	-///-///-///-///-///-///-///-///-///-///-///-///-///-///-///-///-	-///-///-///-///-///-///-///-///-///-///-///-///-///-///-///-///-	1.0///1.0///1.0///1.0///1.0///1.0///1.0///1.0///1.0///1.0///1.0///1.0///1.0///1.0///0.833553500661///1.0///1.0	-///-///-///-///-///-///-///-///-///-///-///-///-///-///-///-///-	1.0///1.0///1.0///1.0///1.0///1.0///1.0///1.0///1.0///1.0///1.0///1.0///1.0///1.0///0.820202020202///1.0///1.0	-///-///-///-///-///-///-///-///-///-///-///-///-///-///-///-///-	-~-~-~-	dgv669e1~8~74~0.0///nsv428296~4~38~0.306451612903///dgv2306e188~0~4~1.0///dgv679e1~6~47~0.0///dgv686e1~1~10~0.0///dgv97e55~1~8~0.0064850843061///esv34233~14~100~0.00129701686122///essv13315~16~100~0.0///dgv693e1~21~38~0.0///dgv101e55~6~8~0.00518806744488///nsv437797~49~100~0.0166666666667///dgv695e1~54~38~0.0///esv26683~44~25~0.0709534368071///nsv469776~43~24~N/A///nsv832922~19~7~0.0315789473684/…	-~-~-~-	well16145~1~0~0.0789980732177///well16148~100~3~0.0789980732177	-~-~-~-	Prader-Willi/Angelman~8~100~0.0///Angelman syndrome (Type 1)~5~100~N/A///Prader-Willi syndrome (Type 1)~5~100~N/A	-~-~-~-	Developmental Delay and additional significant developmental and morphological phenotypes referred for genetic testing~4~100~Pathogenic~classified by single submitter~RCV000052345///Developmental Delay and additional significant developmental and morphological phenotypes referred for genetic testing~3~100~Pathogenic~classified by single submitter~RCV000052348///Obesity~51~100~Uncertain significan…	-~-~-~-~-~-~-~-	1000G_CNVnator962_4449~100~1~0.173596673597~0.2~0.0886075949367~0.284584980237~0.114369501466///1000G_CNVnator962_4450~100~0~0.139293139293~0.638095238095~0.0~0.0~0.0	-	-~-///608147~-///-~-///606322~-///-~-///-~-///-~-///-~-///-~-///-~-///608146~-///-~-///-~-///-~-///600363~-$608145~Spastic paraplegia-6, 600363 (3)///-~-///-~-	Biological Process: microtubule cytoskeleton organization (GO:0000226)~Cellular Component: spindle pole (GO:0000922)~Cellular Component: microtubule organizing center (GO:0005815)///Biological Process: microtubule cytoskeleton organization (GO:0000226)~Cellular Component: spindle pole (GO:0000922)~Cellular Component: microtubule organizing center (GO:0005815)///Biological Process: microtubule cyt…	-~-///-~-///-~-///-~-///-~-///-~-///-~-///-~-///-~-///-~-///-~-///-~-///-~-///-~-///NIPA1~Spastic paraplegia, autosomal dominant(NIPA1)///NIPA1~Spastic paraplegia, autosomal dominant(NIPA1)///NIPA1~Spastic paraplegia, autosomal dominant(NIPA1)	carcinoma$malignant_melanoma~10///carcinoma$malignant_melanoma~10///-~-///carcinoma$NS$malignant_melanoma$lymphoid_neoplasm~18///carcinoma$NS$malignant_melanoma$lymphoid_neoplasm~18///carcinoma$NS$malignant_melanoma$lymphoid_neoplasm~18///carcinoma$NS$malignant_melanoma$lymphoid_neoplasm~18///carcinoma$NS$malignant_melanoma$lymphoid_neoplasm~18///carcinoma$lymphoid_neoplasm~4///carcinoma$lymphoid…	-///-///-///-///-///-///-///-///-///-///-///-///-///-///-///-///-	-///-///-///-///-///-///-///-///-///-///-///-///-///-///-///-///-	-///-///-///-///-///-///-///-///-///-///-///-///-///-///-///-///-	-~-///-~-///-~-///-~-///-~-///-~-///-~-///-~-///-~-///-~-///-~-///-~-///-~-///-~-///-~-///-~-///-~-	-///-///-///-///-///-///-///-///-///-///-///-///-///-///-///-///-	-///-///-///-///-///-///-///-///-///-///-///-///-///-///-///-///-	-~-///-~-///-~-///-~-///-~-///-~-///-~-///-~-///-~-///-~-///-~-///-~-///-~-///-~-///-~-///-~-///-~-	-///-///-///-///-///-///-///-///-///-///-///-///-///-///-///-///-	Cell Cycle~Cell Cycle, Mitotic~Centrosome maturation~G2/M Transition~Mitotic G2-G2/M phases~Recruitment of NuMA to mitotic centrosomes~Recruitment of mitotic centrosome proteins and complexes///Cell Cycle~Cell Cycle, Mitotic~Centrosome maturation~G2/M Transition~Mitotic G2-G2/M phases~Recruitment of NuMA to mitotic centrosomes~Recruitment of mitotic centrosome proteins and complexes///-///-///-//…	GO:0007020~microtubule nucleation///GO:0007020~microtubule nucleation///-///GO:0007275~multicellular organismal development$GO:0007399~nervous system development$GO:0008360~regulation of cell shape$GO:0030032~lamellipodium assembly$GO:0030154~cell differentiation$GO:0031529~ruffle organization$GO:0048675~axon extension///GO:0007275~multicellular organismal development$GO:0007399~nervous system de…	DOID:11983~Prader-Willi syndrome$DOID:225~syndrome///DOID:11983~Prader-Willi syndrome$DOID:225~syndrome///-///DOID:11983~Prader-Willi syndrome$DOID:225~syndrome///DOID:11983~Prader-Willi syndrome$DOID:225~syndrome///DOID:11983~Prader-Willi syndrome$DOID:225~syndrome///DOID:11983~Prader-Willi syndrome$DOID:225~syndrome///DOID:11983~Prader-Willi syndrome$DOID:225~syndrome///DOID:11983~Prader-Willi …	3~NIPA1~Predicted Pathogenic	-
[truncated: 335 more rows]
